# Supplementary material for: N,N′-Bis(3-chloro­phen­yl)malonamide
Source: Acta Crystallogr Sect E Struct Rep Online. 2011 Aug 11;67(Pt 9):o2278. doi: 10.1107/S1600536811031333 (PMC3200632; doi:10.1107/S1600536811031333)
Supplement: Supplementary file 1 [file e-67-o2278-sup1.cif]

##############################################################################
#                                                                            #
# This CIF contains the data in a paper accepted for publication in          #
# Acta Crystallographica Section E. It conforms to the requirements of       #
# Notes for Authors for Acta Crystallographica Section E, and has been       #
# peer reviewed under the auspices of the IUCr Commission on Journals.       #
#                                                                            #
# Full details of the Crystallographic Information File format               #
# are given in the paper "The Crystallographic Information File (CIF):       #
# a New Standard Archive File for Crystallography" by S. R. Hall, F. H.      #
# Allen and I. D. Brown [Acta Cryst. (1991), A47, 655-685].                  #
#                                                                            #
# The current version of the core CIF dictionary is obtainable from          #
# ftp://ftp.iucr.org/pub/cif_core.dic.                                       #
#                                                                            #
# Software is freely available for graphical display of the structure(s)     #
# in this CIF. For information consult the CIF software page                 #
# http://www.iucr.org/resources/cif/software.                                #
#                                                                            #
# This file may be used for bona fide research purposes within the           #
# scientific community so long as proper attribution is given to the journal # 
# article from which it was obtained.                                        #
#                                                                            #
##############################################################################
data_I
_audit_creation_method     SHELXL-97
_chemical_name_systematic
;
<i>N</i>,<i>N</i>'-Bis(3-chlorophenyl)malonamide
;
_chemical_name_common     ?
_chemical_formula_moiety     'C15 H12 Cl2 N2 O2'
_chemical_formula_sum     'C15 H12 Cl2 N2 O2'
_chemical_formula_iupac     'C15 H12 Cl2 N2 O2'
_chemical_formula_weight     323.17
_chemical_melting_point     ?
_symmetry_cell_setting     monoclinic
_symmetry_space_group_name_H-M     'P 21/c'
_symmetry_space_group_name_Hall     '-P 2ybc'
loop_
    _symmetry_equiv_pos_as_xyz
    'x, y, z'
    '-x, y+1/2, -z+1/2'
    '-x, -y, -z'
    'x, -y-1/2, z-1/2'
_cell_length_a     10.9209(8)
_cell_length_b     16.4160(10)
_cell_length_c     17.4900(10)
_cell_angle_alpha     90.00
_cell_angle_beta     105.260(6)
_cell_angle_gamma     90.00
_cell_volume     3025.0(3)
_cell_formula_units_Z     8
_cell_measurement_reflns_used     2892
_cell_measurement_theta_min     2.66
_cell_measurement_theta_max     27.83
_cell_measurement_temperature     293(2)
_exptl_crystal_description     prism
_exptl_crystal_colour     colourless
_exptl_crystal_size_max     0.48
_exptl_crystal_size_mid     0.28
_exptl_crystal_size_min     0.24
_exptl_crystal_density_diffrn     1.419
_exptl_crystal_density_meas     ?
_exptl_crystal_density_method     'not measured'
_exptl_crystal_F_000     1328
_exptl_absorpt_coefficient_mu     0.434
_exptl_absorpt_correction_type     multi-scan
_exptl_absorpt_process_details
;
(CrysAlis RED; Oxford Diffraction, 2009)
;
_exptl_absorpt_correction_T_min     0.8188
_exptl_absorpt_correction_T_max     0.9030
_exptl_special_details     ?
_diffrn_ambient_temperature     293(2)
_diffrn_radiation_type     MoK\a
_diffrn_radiation_wavelength     0.71073
_diffrn_radiation_source     'fine-focus sealed tube'
_diffrn_radiation_monochromator     graphite
_diffrn_measurement_device_type
;
Oxford Diffraction Xcalibur diffractometer
with a Sapphire CCD detector
;
_diffrn_measurement_method
;
Rotation method data acquisition using \w and \f
;
_diffrn_detector_area_resol_mean     ?
_diffrn_reflns_number     12003
_diffrn_reflns_av_R_equivalents     0.0266
_diffrn_reflns_av_sigmaI/netI     0.0611
_diffrn_reflns_theta_min     2.67
_diffrn_reflns_theta_max     25.18
_diffrn_reflns_theta_full     25.18
_diffrn_measured_fraction_theta_max     0.949
_diffrn_measured_fraction_theta_full     0.949
_diffrn_reflns_limit_h_min     -13
_diffrn_reflns_limit_h_max     12
_diffrn_reflns_limit_k_min     -19
_diffrn_reflns_limit_k_max     18
_diffrn_reflns_limit_l_min     -20
_diffrn_reflns_limit_l_max     15
_diffrn_standards_number     0
_diffrn_standards_interval_count     ?
_diffrn_standards_interval_time     ?
_diffrn_standards_decay_%     0
_refine_special_details
;
Refinement of <i>F</i>^2^ against ALL reflections. The weighted <i>R</i>-factor
<i>wR</i> and goodness of fit <i>S</i> are based on <i>F</i>^2^, conventional
<i>R</i>-factors <i>R</i> are based on <i>F</i>, with <i>F</i> set to zero for
negative <i>F</i>^2^. The threshold expression of <i>F</i>^2^ >
\s(<i>F</i>^2^) is used only for calculating <i>R</i>-factors(gt) <i>etc</i>.
and is not relevant to the choice of reflections for refinement.
<i>R</i>-factors based on <i>F</i>^2^ are statistically about twice as large
as those based on <i>F</i>, and <i>R</i>- factors based on ALL data will be
even larger.
;
_reflns_number_total     5164
_reflns_number_gt     2767
_reflns_threshold_expression     I>2sigma(I)
_refine_ls_structure_factor_coef     Fsqd
_refine_ls_matrix_type     full
_refine_ls_R_factor_all     0.1144
_refine_ls_R_factor_gt     0.0469
_refine_ls_wR_factor_gt     0.0948
_refine_ls_wR_factor_ref     0.1136
_refine_ls_goodness_of_fit_ref     0.964
_refine_ls_restrained_S_all     0.963
_refine_ls_number_reflns     5164
_refine_ls_number_parameters     391
_refine_ls_number_restraints     4
_refine_ls_hydrogen_treatment     mixed
_refine_ls_weighting_scheme     calc
_refine_ls_weighting_details
         'calc w=1/[\s^2^(Fo^2^)+(0.0536P)^2^+0.0000P] where P=(Fo^2^+2Fc^2^)/3'
_atom_sites_solution_hydrogens     geom
_atom_sites_solution_primary     direct
_atom_sites_solution_secondary     difmap
_refine_ls_shift/su_max     0.000
_refine_ls_shift/su_mean     0.000
_refine_diff_density_max     0.246
_refine_diff_density_min     -0.293
_refine_ls_extinction_method     none
_refine_ls_extinction_coef     ?
loop_
    _atom_type_symbol
    _atom_type_description
    _atom_type_scat_dispersion_real
    _atom_type_scat_dispersion_imag
    _atom_type_scat_source
    'C' 'C' 0.0033 0.0016
                         'International Tables Vol C Tables 4.2.6.8 and 6.1.1.4'
    'H' 'H' 0.0000 0.0000
                         'International Tables Vol C Tables 4.2.6.8 and 6.1.1.4'
    'Cl' 'Cl' 0.1484 0.1585
                         'International Tables Vol C Tables 4.2.6.8 and 6.1.1.4'
    'N' 'N' 0.0061 0.0033
                         'International Tables Vol C Tables 4.2.6.8 and 6.1.1.4'
    'O' 'O' 0.0106 0.0060
                         'International Tables Vol C Tables 4.2.6.8 and 6.1.1.4'
_computing_data_collection
;
CrysAlis CCD (Oxford Diffraction, 2009)
;
_computing_cell_refinement
;
CrysAlis RED (Oxford Diffraction, 2009)
;
_computing_data_reduction
;
CrysAlis RED (Oxford Diffraction, 2009)
;
_computing_structure_solution     'SHELXS97 (Sheldrick, 2008)'
_computing_structure_refinement     'SHELXL97 (Sheldrick, 2008)'
_computing_molecular_graphics     'PLATON (Spek, 2009)'
_computing_publication_material     'SHELXL97 (Sheldrick, 2008)'
loop_
    _atom_site_type_symbol
    _atom_site_label
    _atom_site_fract_x
    _atom_site_fract_y
    _atom_site_fract_z
    _atom_site_U_iso_or_equiv
    _atom_site_adp_type
    _atom_site_calc_flag
    _atom_site_refinement_flags
    _atom_site_occupancy
    _atom_site_symmetry_multiplicity
    _atom_site_disorder_assembly
    _atom_site_disorder_group
    Cl Cl1 0.08136(11) 0.24962(7) -0.09253(6) 0.1097(4) Uani d . 1 1 . .
    Cl Cl2 1.03780(9) 0.56633(6) 0.20849(5) 0.0876(3) Uani d . 1 1 . .
    O O1 0.42401(19) 0.33751(13) 0.14639(11) 0.0623(6) Uani d . 1 1 . .
    O O2 0.6972(2) 0.21642(13) 0.22591(12) 0.0640(6) Uani d . 1 1 . .
    N N1 0.3525(2) 0.22476(16) 0.19545(14) 0.0479(7) Uani d D 1 1 . .
    H H1N 0.375(3) 0.1947(15) 0.2358(12) 0.058 Uiso d D 1 1 . .
    N N2 0.7334(2) 0.35055(16) 0.25539(13) 0.0464(6) Uani d D 1 1 . .
    H H2N 0.702(2) 0.3931(13) 0.2729(15) 0.056 Uiso d D 1 1 . .
    C C1 0.2485(3) 0.20088(18) 0.13298(19) 0.0495(8) Uani d . 1 1 . .
    C C2 0.2199(3) 0.23552(19) 0.05850(18) 0.0541(8) Uani d . 1 1 . .
    H H2 0.2692 0.2777 0.0472 0.065 Uiso calc R 1 1 . .
    C C3 0.1173(3) 0.2066(2) 0.0013(2) 0.0684(10) Uani d . 1 1 . .
    C C4 0.0426(3) 0.1446(3) 0.0162(3) 0.0912(13) Uani d . 1 1 . .
    H H4 -0.0271 0.1261 -0.0229 0.109 Uiso calc R 1 1 . .
    C C5 0.0740(4) 0.1104(3) 0.0908(3) 0.1005(14) Uani d . 1 1 . .
    H H5 0.0257 0.0675 0.1018 0.121 Uiso calc R 1 1 . .
    C C6 0.1748(3) 0.1384(2) 0.1490(2) 0.0751(10) Uani d . 1 1 . .
    H H6 0.1935 0.1154 0.1993 0.090 Uiso calc R 1 1 . .
    C C7 0.4340(3) 0.28635(19) 0.19877(17) 0.0454(8) Uani d . 1 1 . .
    C C8 0.5425(3) 0.28865(18) 0.27290(15) 0.0506(8) Uani d . 1 1 . .
    H H8A 0.5345 0.2441 0.3077 0.061 Uiso calc R 1 1 . .
    H H8B 0.5408 0.3394 0.3009 0.061 Uiso calc R 1 1 . .
    C C9 0.6661(3) 0.2813(2) 0.24981(15) 0.0459(8) Uani d . 1 1 . .
    C C10 0.8452(3) 0.3654(2) 0.23050(15) 0.0439(7) Uani d . 1 1 . .
    C C11 0.8857(3) 0.4459(2) 0.23304(15) 0.0504(8) Uani d . 1 1 . .
    H H11 0.8418 0.4864 0.2521 0.060 Uiso calc R 1 1 . .
    C C12 0.9902(3) 0.4656(2) 0.20745(16) 0.0574(9) Uani d . 1 1 . .
    C C13 1.0551(3) 0.4076(3) 0.1792(2) 0.0786(11) Uani d . 1 1 . .
    H H13 1.1260 0.4212 0.1618 0.094 Uiso calc R 1 1 . .
    C C14 1.0143(4) 0.3290(3) 0.1768(2) 0.0896(12) Uani d . 1 1 . .
    H H14 1.0584 0.2893 0.1570 0.108 Uiso calc R 1 1 . .
    C C15 0.9102(3) 0.3058(2) 0.20266(19) 0.0660(9) Uani d . 1 1 . .
    H H15 0.8852 0.2515 0.2012 0.079 Uiso calc R 1 1 . .
    Cl Cl3 0.23604(9) -0.20233(6) 0.53548(6) 0.0919(4) Uani d . 1 1 . .
    Cl Cl4 0.20833(9) 0.00640(8) -0.10657(5) 0.1024(4) Uani d . 1 1 . .
    O O3 0.4176(2) 0.11744(14) 0.33566(12) 0.0667(6) Uani d . 1 1 . .
    O O4 0.4030(2) -0.01860(13) 0.18439(11) 0.0593(6) Uani d . 1 1 . .
    N N3 0.4492(2) -0.01203(14) 0.38243(12) 0.0413(6) Uani d D 1 1 . .
    H H3N 0.488(2) -0.0561(13) 0.3785(14) 0.050 Uiso d D 1 1 . .
    N N4 0.5293(2) 0.08006(14) 0.15599(13) 0.0438(6) Uani d D 1 1 . .
    H H4N 0.586(2) 0.1142(14) 0.1768(14) 0.053 Uiso d D 1 1 . .
    C C16 0.3616(3) -0.01776(19) 0.42933(13) 0.0394(7) Uani d . 1 1 . .
    C C17 0.3449(3) -0.09478(19) 0.45764(15) 0.0465(8) Uani d . 1 1 . .
    H H17 0.3916 -0.1387 0.4470 0.056 Uiso calc R 1 1 . .
    C C18 0.2586(3) -0.1056(2) 0.50165(16) 0.0546(8) Uani d . 1 1 . .
    C C19 0.1891(3) -0.0411(2) 0.51849(17) 0.0622(10) Uani d . 1 1 . .
    H H19 0.1308 -0.0489 0.5481 0.075 Uiso calc R 1 1 . .
    C C20 0.2076(3) 0.0342(2) 0.49082(17) 0.0622(9) Uani d . 1 1 . .
    H H20 0.1612 0.0780 0.5022 0.075 Uiso calc R 1 1 . .
    C C21 0.2933(3) 0.04743(19) 0.44636(15) 0.0502(8) Uani d . 1 1 . .
    H H21 0.3049 0.0994 0.4282 0.060 Uiso calc R 1 1 . .
    C C22 0.4710(3) 0.0515(2) 0.33970(15) 0.0460(8) Uani d . 1 1 . .
    C C23 0.5658(3) 0.03563(18) 0.29160(14) 0.0490(8) Uani d . 1 1 . .
    H H23A 0.6115 -0.0146 0.3087 0.059 Uiso calc R 1 1 . .
    H H23B 0.6266 0.0799 0.2987 0.059 Uiso calc R 1 1 . .
    C C24 0.4916(3) 0.02930(19) 0.20509(16) 0.0448(7) Uani d . 1 1 . .
    C C25 0.4727(3) 0.09431(18) 0.07396(15) 0.0429(7) Uani d . 1 1 . .
    C C26 0.3772(3) 0.04626(19) 0.02923(17) 0.0506(8) Uani d . 1 1 . .
    H H26 0.3471 0.0016 0.0515 0.061 Uiso calc R 1 1 . .
    C C27 0.3274(3) 0.0660(2) -0.04923(18) 0.0600(9) Uani d . 1 1 . .
    C C28 0.3689(3) 0.1322(3) -0.08368(19) 0.0762(11) Uani d . 1 1 . .
    H H28 0.3323 0.1451 -0.1365 0.091 Uiso calc R 1 1 . .
    C C29 0.4653(4) 0.1787(2) -0.03847(19) 0.0762(11) Uani d . 1 1 . .
    H H29 0.4949 0.2235 -0.0609 0.091 Uiso calc R 1 1 . .
    C C30 0.5188(3) 0.15961(19) 0.04018(17) 0.0575(9) Uani d . 1 1 . .
    H H30 0.5856 0.1906 0.0702 0.069 Uiso calc R 1 1 . .
loop_
    _atom_site_aniso_label
    _atom_site_aniso_U_11
    _atom_site_aniso_U_22
    _atom_site_aniso_U_33
    _atom_site_aniso_U_12
    _atom_site_aniso_U_13
    _atom_site_aniso_U_23
    Cl1 0.1013(8) 0.1303(10) 0.0822(7) 0.0026(7) -0.0028(6) 0.0018(6)
    Cl2 0.0953(7) 0.0791(8) 0.0886(7) -0.0246(6) 0.0245(5) 0.0113(5)
    O1 0.0801(16) 0.0477(15) 0.0581(13) -0.0170(12) 0.0161(11) 0.0143(11)
    O2 0.0779(16) 0.0394(15) 0.0806(15) -0.0013(12) 0.0314(12) -0.0179(12)
    N1 0.0533(17) 0.0379(19) 0.0581(17) 0.0049(14) 0.0244(14) 0.0116(13)
    N2 0.0567(17) 0.0329(19) 0.0520(15) 0.0060(14) 0.0183(12) -0.0084(12)
    C1 0.0450(19) 0.033(2) 0.076(2) 0.0052(16) 0.0267(17) 0.0051(17)
    C2 0.049(2) 0.045(2) 0.072(2) -0.0011(17) 0.0235(16) -0.0012(18)
    C3 0.057(2) 0.059(3) 0.084(3) 0.006(2) 0.0103(19) -0.004(2)
    C4 0.053(2) 0.074(3) 0.134(4) -0.014(2) 0.002(2) -0.015(3)
    C5 0.070(3) 0.074(3) 0.155(4) -0.022(2) 0.025(3) 0.024(3)
    C6 0.059(2) 0.056(3) 0.111(3) -0.011(2) 0.024(2) 0.021(2)
    C7 0.055(2) 0.033(2) 0.0572(19) 0.0008(17) 0.0297(16) 0.0018(16)
    C8 0.070(2) 0.040(2) 0.0474(17) -0.0036(17) 0.0264(15) -0.0015(15)
    C9 0.059(2) 0.040(2) 0.0379(16) 0.0043(19) 0.0130(14) -0.0023(15)
    C10 0.0422(18) 0.046(2) 0.0416(16) 0.0050(17) 0.0085(13) -0.0045(15)
    C11 0.055(2) 0.049(2) 0.0460(17) 0.0058(18) 0.0122(14) -0.0066(15)
    C12 0.057(2) 0.063(3) 0.0501(18) -0.0036(19) 0.0098(15) 0.0052(17)
    C13 0.066(3) 0.086(3) 0.093(3) -0.003(3) 0.037(2) -0.001(2)
    C14 0.076(3) 0.082(4) 0.129(3) 0.019(3) 0.058(2) -0.013(3)
    C15 0.067(2) 0.046(2) 0.091(2) 0.0126(19) 0.0323(19) -0.0072(19)
    Cl3 0.0972(8) 0.0803(8) 0.1077(7) -0.0137(6) 0.0441(6) 0.0323(6)
    Cl4 0.0661(6) 0.1521(11) 0.0806(6) -0.0219(6) 0.0044(5) -0.0187(6)
    O3 0.0951(17) 0.0433(16) 0.0743(14) 0.0199(13) 0.0445(12) 0.0203(11)
    O4 0.0681(15) 0.0522(16) 0.0596(13) -0.0158(13) 0.0202(11) 0.0084(11)
    N3 0.0560(16) 0.0297(17) 0.0407(12) 0.0078(13) 0.0174(11) 0.0041(12)
    N4 0.0558(17) 0.0353(18) 0.0450(15) -0.0108(12) 0.0218(12) -0.0038(12)
    C16 0.0478(18) 0.041(2) 0.0290(14) 0.0003(16) 0.0085(12) -0.0003(14)
    C17 0.0533(19) 0.042(2) 0.0432(16) 0.0020(16) 0.0102(14) 0.0024(15)
    C18 0.056(2) 0.059(3) 0.0485(17) -0.0079(18) 0.0140(15) 0.0105(16)
    C19 0.057(2) 0.082(3) 0.0536(19) -0.006(2) 0.0251(15) -0.002(2)
    C20 0.067(2) 0.064(3) 0.063(2) 0.0073(19) 0.0289(17) -0.0031(19)
    C21 0.061(2) 0.043(2) 0.0477(17) 0.0008(17) 0.0171(15) -0.0021(15)
    C22 0.057(2) 0.040(2) 0.0411(16) 0.0048(18) 0.0137(14) 0.0046(15)
    C23 0.0547(19) 0.047(2) 0.0492(17) 0.0036(16) 0.0200(14) 0.0108(15)
    C24 0.0523(19) 0.038(2) 0.0508(18) 0.0014(17) 0.0262(15) 0.0021(15)
    C25 0.0553(19) 0.040(2) 0.0403(17) -0.0007(16) 0.0255(14) -0.0032(15)
    C26 0.055(2) 0.050(2) 0.0515(19) 0.0012(17) 0.0233(15) 0.0010(16)
    C27 0.0464(19) 0.082(3) 0.055(2) -0.0023(18) 0.0182(16) -0.0085(19)
    C28 0.079(3) 0.111(4) 0.0435(19) 0.002(2) 0.0246(19) 0.009(2)
    C29 0.097(3) 0.088(3) 0.052(2) -0.015(2) 0.0347(19) 0.011(2)
    C30 0.076(2) 0.054(2) 0.0502(19) -0.0157(19) 0.0300(16) -0.0015(17)
_geom_special_details
;
All e.s.d.'s (except the e.s.d. in the dihedral angle between two l.s. planes)
are estimated using the full covariance matrix. The cell e.s.d.'s are taken
into account individually in the estimation of e.s.d.'s in distances, angles
and torsion angles; correlations between e.s.d.'s in cell parameters are only
used when they are defined by crystal symmetry. An approximate (isotropic)
treatment of cell e.s.d.'s is used for estimating e.s.d.'s involving l.s.
planes.
;
loop_
    _geom_bond_atom_site_label_1
    _geom_bond_atom_site_label_2
    _geom_bond_site_symmetry_2
    _geom_bond_distance
    _geom_bond_publ_flag
    Cl1 C3 . 1.734(3) ?
    Cl2 C12 . 1.731(3) ?
    O1 C7 . 1.226(3) ?
    O2 C9 . 1.224(3) ?
    N1 C7 . 1.338(3) ?
    N1 C1 . 1.409(4) ?
    N1 H1N . 0.843(16) ?
    N2 C9 . 1.343(4) ?
    N2 C10 . 1.421(4) ?
    N2 H2N . 0.867(17) ?
    C1 C6 . 1.377(4) ?
    C1 C2 . 1.380(4) ?
    C2 C3 . 1.376(4) ?
    C2 H2 . 0.9300 ?
    C3 C4 . 1.372(5) ?
    C4 C5 . 1.378(5) ?
    C4 H4 . 0.9300 ?
    C5 C6 . 1.367(5) ?
    C5 H5 . 0.9300 ?
    C6 H6 . 0.9300 ?
    C7 C8 . 1.509(4) ?
    C8 C9 . 1.513(4) ?
    C8 H8A . 0.9700 ?
    C8 H8B . 0.9700 ?
    C10 C15 . 1.372(4) ?
    C10 C11 . 1.391(4) ?
    C11 C12 . 1.370(4) ?
    C11 H11 . 0.9300 ?
    C12 C13 . 1.356(4) ?
    C13 C14 . 1.362(5) ?
    C13 H13 . 0.9300 ?
    C14 C15 . 1.383(5) ?
    C14 H14 . 0.9300 ?
    C15 H15 . 0.9300 ?
    Cl3 C18 . 1.734(3) ?
    Cl4 C27 . 1.723(3) ?
    O3 C22 . 1.223(3) ?
    O4 C24 . 1.225(3) ?
    N3 C22 . 1.340(3) ?
    N3 C16 . 1.418(3) ?
    N3 H3N . 0.853(16) ?
    N4 C24 . 1.337(3) ?
    N4 C25 . 1.424(3) ?
    N4 H4N . 0.845(16) ?
    C16 C21 . 1.381(4) ?
    C16 C17 . 1.387(3) ?
    C17 C18 . 1.376(4) ?
    C17 H17 . 0.9300 ?
    C18 C19 . 1.379(4) ?
    C19 C20 . 1.363(4) ?
    C19 H19 . 0.9300 ?
    C20 C21 . 1.383(4) ?
    C20 H20 . 0.9300 ?
    C21 H21 . 0.9300 ?
    C22 C23 . 1.518(4) ?
    C23 C24 . 1.520(4) ?
    C23 H23A . 0.9700 ?
    C23 H23B . 0.9700 ?
    C25 C26 . 1.376(4) ?
    C25 C30 . 1.382(3) ?
    C26 C27 . 1.375(4) ?
    C26 H26 . 0.9300 ?
    C27 C28 . 1.376(4) ?
    C28 C29 . 1.370(4) ?
    C28 H28 . 0.9300 ?
    C29 C30 . 1.382(4) ?
    C29 H29 . 0.9300 ?
    C30 H30 . 0.9300 ?
loop_
    _geom_angle_atom_site_label_1
    _geom_angle_atom_site_label_2
    _geom_angle_atom_site_label_3
    _geom_angle_site_symmetry_1
    _geom_angle_site_symmetry_3
    _geom_angle
    _geom_angle_publ_flag
    C7 N1 C1 . . 129.4(3) ?
    C7 N1 H1N . . 111(2) ?
    C1 N1 H1N . . 119(2) ?
    C9 N2 C10 . . 128.4(3) ?
    C9 N2 H2N . . 116.6(19) ?
    C10 N2 H2N . . 114.8(19) ?
    C6 C1 C2 . . 120.0(3) ?
    C6 C1 N1 . . 116.4(3) ?
    C2 C1 N1 . . 123.6(3) ?
    C3 C2 C1 . . 118.9(3) ?
    C3 C2 H2 . . 120.5 ?
    C1 C2 H2 . . 120.5 ?
    C4 C3 C2 . . 121.9(3) ?
    C4 C3 Cl1 . . 119.0(3) ?
    C2 C3 Cl1 . . 119.1(3) ?
    C3 C4 C5 . . 118.0(4) ?
    C3 C4 H4 . . 121.0 ?
    C5 C4 H4 . . 121.0 ?
    C6 C5 C4 . . 121.3(4) ?
    C6 C5 H5 . . 119.4 ?
    C4 C5 H5 . . 119.4 ?
    C5 C6 C1 . . 119.9(4) ?
    C5 C6 H6 . . 120.1 ?
    C1 C6 H6 . . 120.1 ?
    O1 C7 N1 . . 123.9(3) ?
    O1 C7 C8 . . 121.3(3) ?
    N1 C7 C8 . . 114.8(3) ?
    C7 C8 C9 . . 108.8(2) ?
    C7 C8 H8A . . 109.9 ?
    C9 C8 H8A . . 109.9 ?
    C7 C8 H8B . . 109.9 ?
    C9 C8 H8B . . 109.9 ?
    H8A C8 H8B . . 108.3 ?
    O2 C9 N2 . . 124.4(3) ?
    O2 C9 C8 . . 120.5(3) ?
    N2 C9 C8 . . 115.0(3) ?
    C15 C10 C11 . . 120.0(3) ?
    C15 C10 N2 . . 123.6(3) ?
    C11 C10 N2 . . 116.4(3) ?
    C12 C11 C10 . . 119.9(3) ?
    C12 C11 H11 . . 120.0 ?
    C10 C11 H11 . . 120.0 ?
    C13 C12 C11 . . 120.9(3) ?
    C13 C12 Cl2 . . 119.3(3) ?
    C11 C12 Cl2 . . 119.7(3) ?
    C12 C13 C14 . . 118.6(3) ?
    C12 C13 H13 . . 120.7 ?
    C14 C13 H13 . . 120.7 ?
    C13 C14 C15 . . 122.8(4) ?
    C13 C14 H14 . . 118.6 ?
    C15 C14 H14 . . 118.6 ?
    C10 C15 C14 . . 117.8(3) ?
    C10 C15 H15 . . 121.1 ?
    C14 C15 H15 . . 121.1 ?
    C22 N3 C16 . . 128.3(2) ?
    C22 N3 H3N . . 116.7(18) ?
    C16 N3 H3N . . 114.8(18) ?
    C24 N4 C25 . . 128.6(2) ?
    C24 N4 H4N . . 116.9(18) ?
    C25 N4 H4N . . 113.6(18) ?
    C21 C16 C17 . . 120.0(3) ?
    C21 C16 N3 . . 123.9(3) ?
    C17 C16 N3 . . 116.0(3) ?
    C18 C17 C16 . . 119.4(3) ?
    C18 C17 H17 . . 120.3 ?
    C16 C17 H17 . . 120.3 ?
    C17 C18 C19 . . 121.1(3) ?
    C17 C18 Cl3 . . 119.3(3) ?
    C19 C18 Cl3 . . 119.6(3) ?
    C20 C19 C18 . . 118.7(3) ?
    C20 C19 H19 . . 120.6 ?
    C18 C19 H19 . . 120.6 ?
    C19 C20 C21 . . 121.8(3) ?
    C19 C20 H20 . . 119.1 ?
    C21 C20 H20 . . 119.1 ?
    C20 C21 C16 . . 118.9(3) ?
    C20 C21 H21 . . 120.5 ?
    C16 C21 H21 . . 120.5 ?
    O3 C22 N3 . . 124.7(3) ?
    O3 C22 C23 . . 120.3(3) ?
    N3 C22 C23 . . 115.0(3) ?
    C22 C23 C24 . . 107.5(2) ?
    C22 C23 H23A . . 110.2 ?
    C24 C23 H23A . . 110.2 ?
    C22 C23 H23B . . 110.2 ?
    C24 C23 H23B . . 110.2 ?
    H23A C23 H23B . . 108.5 ?
    O4 C24 N4 . . 124.2(3) ?
    O4 C24 C23 . . 120.7(2) ?
    N4 C24 C23 . . 115.1(3) ?
    C26 C25 C30 . . 120.6(3) ?
    C26 C25 N4 . . 122.8(3) ?
    C30 C25 N4 . . 116.6(3) ?
    C25 C26 C27 . . 118.3(3) ?
    C25 C26 H26 . . 120.9 ?
    C27 C26 H26 . . 120.9 ?
    C28 C27 C26 . . 122.3(3) ?
    C28 C27 Cl4 . . 118.6(3) ?
    C26 C27 Cl4 . . 119.1(3) ?
    C29 C28 C27 . . 118.6(3) ?
    C29 C28 H28 . . 120.7 ?
    C27 C28 H28 . . 120.7 ?
    C28 C29 C30 . . 120.5(3) ?
    C28 C29 H29 . . 119.8 ?
    C30 C29 H29 . . 119.8 ?
    C25 C30 C29 . . 119.7(3) ?
    C25 C30 H30 . . 120.1 ?
    C29 C30 H30 . . 120.1 ?
loop_
    _geom_torsion_atom_site_label_1
    _geom_torsion_atom_site_label_2
    _geom_torsion_atom_site_label_3
    _geom_torsion_atom_site_label_4
    _geom_torsion_site_symmetry_1
    _geom_torsion_site_symmetry_2
    _geom_torsion_site_symmetry_3
    _geom_torsion_site_symmetry_4
    _geom_torsion
    _geom_torsion_publ_flag
    C7 N1 C1 C6 . . . . -174.9(3) ?
    C7 N1 C1 C2 . . . . 6.2(5) ?
    C6 C1 C2 C3 . . . . 0.0(4) ?
    N1 C1 C2 C3 . . . . 178.9(3) ?
    C1 C2 C3 C4 . . . . 0.1(5) ?
    C1 C2 C3 Cl1 . . . . -179.7(2) ?
    C2 C3 C4 C5 . . . . -0.7(6) ?
    Cl1 C3 C4 C5 . . . . 179.0(3) ?
    C3 C4 C5 C6 . . . . 1.4(6) ?
    C4 C5 C6 C1 . . . . -1.3(6) ?
    C2 C1 C6 C5 . . . . 0.6(5) ?
    N1 C1 C6 C5 . . . . -178.4(3) ?
    C1 N1 C7 O1 . . . . 5.5(5) ?
    C1 N1 C7 C8 . . . . -174.1(3) ?
    O1 C7 C8 C9 . . . . -60.1(4) ?
    N1 C7 C8 C9 . . . . 119.5(3) ?
    C10 N2 C9 O2 . . . . 5.1(5) ?
    C10 N2 C9 C8 . . . . -172.8(2) ?
    C7 C8 C9 O2 . . . . -71.9(3) ?
    C7 C8 C9 N2 . . . . 106.1(3) ?
    C9 N2 C10 C15 . . . . -6.8(5) ?
    C9 N2 C10 C11 . . . . 171.2(3) ?
    C15 C10 C11 C12 . . . . 0.3(4) ?
    N2 C10 C11 C12 . . . . -177.8(2) ?
    C10 C11 C12 C13 . . . . 0.2(4) ?
    C10 C11 C12 Cl2 . . . . 178.4(2) ?
    C11 C12 C13 C14 . . . . -0.1(5) ?
    Cl2 C12 C13 C14 . . . . -178.3(3) ?
    C12 C13 C14 C15 . . . . -0.6(6) ?
    C11 C10 C15 C14 . . . . -0.9(5) ?
    N2 C10 C15 C14 . . . . 177.0(3) ?
    C13 C14 C15 C10 . . . . 1.1(6) ?
    C22 N3 C16 C21 . . . . -8.5(4) ?
    C22 N3 C16 C17 . . . . 170.5(3) ?
    C21 C16 C17 C18 . . . . 1.0(4) ?
    N3 C16 C17 C18 . . . . -178.1(2) ?
    C16 C17 C18 C19 . . . . -0.4(4) ?
    C16 C17 C18 Cl3 . . . . 178.88(19) ?
    C17 C18 C19 C20 . . . . -0.2(4) ?
    Cl3 C18 C19 C20 . . . . -179.5(2) ?
    C18 C19 C20 C21 . . . . 0.2(5) ?
    C19 C20 C21 C16 . . . . 0.3(4) ?
    C17 C16 C21 C20 . . . . -0.9(4) ?
    N3 C16 C21 C20 . . . . 178.1(3) ?
    C16 N3 C22 O3 . . . . 1.3(5) ?
    C16 N3 C22 C23 . . . . -176.1(2) ?
    O3 C22 C23 C24 . . . . -70.9(3) ?
    N3 C22 C23 C24 . . . . 106.7(3) ?
    C25 N4 C24 O4 . . . . 5.2(5) ?
    C25 N4 C24 C23 . . . . -173.6(3) ?
    C22 C23 C24 O4 . . . . -54.1(4) ?
    C22 C23 C24 N4 . . . . 124.7(3) ?
    C24 N4 C25 C26 . . . . -10.5(4) ?
    C24 N4 C25 C30 . . . . 169.7(3) ?
    C30 C25 C26 C27 . . . . -1.3(4) ?
    N4 C25 C26 C27 . . . . 179.0(3) ?
    C25 C26 C27 C28 . . . . -0.8(4) ?
    C25 C26 C27 Cl4 . . . . 179.7(2) ?
    C26 C27 C28 C29 . . . . 1.6(5) ?
    Cl4 C27 C28 C29 . . . . -178.8(3) ?
    C27 C28 C29 C30 . . . . -0.4(5) ?
    C26 C25 C30 C29 . . . . 2.5(4) ?
    N4 C25 C30 C29 . . . . -177.8(3) ?
    C28 C29 C30 C25 . . . . -1.6(5) ?
loop_
    _geom_hbond_atom_site_label_D
    _geom_hbond_atom_site_label_H
    _geom_hbond_atom_site_label_A
    _geom_hbond_site_symmetry_A
    _geom_hbond_distance_DH
    _geom_hbond_distance_HA
    _geom_hbond_distance_DA
    _geom_hbond_angle_DHA
    N1 H1N O3 . 0.843(16) 2.108(17) 2.950(3) 176(3)
    N2 H2N O4 2_655 0.867(17) 2.106(18) 2.961(3) 169(3)
    N3 H3N O1 2_645 0.853(16) 2.091(17) 2.939(3) 173(2)
    N4 H4N O2 . 0.845(16) 2.115(18) 2.947(3) 168(3)
data_global
_journal_date_recd_electronic     2011-07-26
_journal_date_accepted     2011-08-03
_journal_name_full     'Acta Crystallographica, Section E'
_journal_year     2011
_journal_volume     67
_journal_issue      9
_journal_page_first     o2278
_journal_page_last     o2278
_journal_paper_category     QO
_journal_coeditor_code     NC2242
_publ_contact_author_name     'Prof. B. Thimme Gowda'
_publ_contact_author_address
;
  Department of Chemistry
  Mangalore University
  Mangalagangotri-574 199
  Mangalore, INDIA
;
_publ_contact_author_email     gowdabt@yahoo.com
_publ_contact_author_fax     '91 824 2287367'
_publ_contact_author_phone     '91 824 2287262'
_publ_section_title
;
<i>N</i>,<i>N</i>'-Bis(3-chlorophenyl)malonamide
;
loop_
    _publ_author_name
    _publ_author_address
    'Vinola Z. Rodrigues'
; Department of Chemistry
  Mangalore University
  Mangalagangotri 574 199
  Mangalore, India
;
    'Sabine Foro'
; Institute of Materials Science
  Darmstadt University of Technology
  Petersenstrasse 23
  D-64287 Darmstadt, Germany
;
    'B. Thimme Gowda'
; Department of Chemistry
  Mangalore University
  Mangalagangotri 574 199
  Mangalore, India
;
