# Supplementary material for: N,N′-Bis(3-chloro­phen­yl)malonamide
Source: Acta Crystallogr Sect E Struct Rep Online. 2011 Aug 11;67(Pt 9):o2278. doi: 10.1107/S1600536811031333 (PMC3200632; doi:10.1107/S1600536811031333)
Supplement: Supplementary file 2 [file e-67-o2278-Isup2.hkl]

# 
# h,k,l, Fc-squared, Fo-squared, sigma(Fo-squared) and status flag 
# 
data_I
_shelx_title ' M3 P21/C' 
_shelx_refln_list_code          4 
_shelx_F_calc_maximum      225.15 
_exptl_crystal_F_000      1328.00 
_reflns_d_resolution_high  0.8351 
 
loop_ 
 _symmetry_equiv_pos_as_xyz 
 'x, y, z' 
 '-x, y+1/2, -z+1/2' 
 '-x, -y, -z' 
 'x, -y-1/2, z-1/2' 
 
_cell_length_a    10.9209 
_cell_length_b    16.4160 
_cell_length_c    17.4900 
_cell_angle_alpha  90.000 
_cell_angle_beta  105.260 
_cell_angle_gamma  90.000 
 
_shelx_F_squared_multiplier     1.000 
 
loop_ 
 _refln_index_h 
 _refln_index_k 
 _refln_index_l 
 _refln_F_squared_calc 
 _refln_F_squared_meas 
 _refln_F_squared_sigma 
 _refln_observed_status 
   2   0   0     7560.84     7373.94     48.99 o 
   3   0   0      327.79      268.87     23.74 o 
   4   0   0     5081.69     4690.34     57.31 o 
   5   0   0      741.42      688.04     33.89 o 
   6   0   0      901.82      727.83     38.79 o 
   7   0   0     2024.28     2000.71     57.42 o 
   8   0   0      146.92      183.15     40.18 o 
   9   0   0      375.49      364.27     45.00 o 
  10   0   0       58.81       58.44     41.54 o 
  11   0   0        8.71       30.52     40.22 o 
  12   0   0       13.01       67.84     40.94 o 
   2   1   0      671.57      607.85     15.32 o 
   3   1   0    19581.02    18666.49    138.33 o 
   4   1   0       15.94       17.03     13.78 o 
   5   1   0        8.20        5.54     17.66 o 
   6   1   0      760.24      773.11     27.02 o 
   7   1   0       12.10        6.31     23.21 o 
   8   1   0       45.77       31.81     25.78 o 
   9   1   0      207.29      208.35     30.19 o 
  10   1   0        2.88       36.12     29.93 o 
  11   1   0        0.85       27.74     28.66 o 
  12   1   0        3.55        8.98     31.54 o 
   1   2   0     2805.57     2818.84     27.46 o 
   2   2   0     3268.93     3338.21     26.54 o 
   3   2   0      628.59      602.20     18.94 o 
   4   2   0       75.16       68.54     15.59 o 
   5   2   0     6082.80     5915.93     51.12 o 
   6   2   0     2601.22     2638.73     40.67 o 
   7   2   0       41.61       50.79     23.03 o 
   8   2   0       88.11       74.18     26.11 o 
   9   2   0       76.33       87.61     29.79 o 
  10   2   0      206.87      207.69     30.58 o 
  11   2   0        0.22       42.87     29.87 o 
  12   2   0      176.93      178.82     35.17 o 
   1   3   0       59.33       48.19     11.17 o 
   2   3   0     5311.50     5202.16     48.63 o 
   3   3   0     4320.34     4219.68     65.66 o 
   4   3   0      222.25      194.00     10.15 o 
   5   3   0      368.51      331.13     13.44 o 
   6   3   0      125.30      124.23     12.38 o 
   7   3   0      179.39      156.70     25.83 o 
   8   3   0       14.79        8.31     25.81 o 
   9   3   0      202.98      202.72     31.16 o 
  10   3   0       50.32       38.46     28.68 o 
  11   3   0       41.24       36.75     30.60 o 
  12   3   0      128.15      229.28     35.90 o 
   0   4   0    16050.26    14834.69     67.63 o 
   1   4   0      166.52      183.01      7.60 o 
   2   4   0     3344.28     3387.53     45.04 o 
   3   4   0      659.80      688.21     13.11 o 
   4   4   0       14.94       21.71      8.42 o 
   5   4   0      140.70      176.12     13.00 o 
   6   4   0      362.13      361.76     14.21 o 
   7   4   0     1454.65     1491.05     37.70 o 
   8   4   0       50.08       34.74     26.99 o 
   9   4   0     1019.02     1021.39     39.62 o 
  10   4   0      256.56      301.91     41.64 o 
  11   4   0        2.71      -30.85     30.85 o 
  12   4   0       56.40       33.94     57.16 o 
   1   5   0      428.58      407.92     10.67 o 
   2   5   0      939.83     1034.84     12.94 o 
   3   5   0     5927.59     6205.50     58.06 o 
   4   5   0      460.02      509.14     16.39 o 
   5   5   0      409.88      443.77     13.57 o 
   6   5   0      229.87      242.61     24.43 o 
   7   5   0      463.62      519.89     29.70 o 
   8   5   0      712.28      689.95     33.71 o 
   9   5   0       25.33       20.42     26.02 o 
  10   5   0      279.20      317.78     32.73 o 
  11   5   0        1.59       -7.85     31.13 o 
  12   5   0       61.75       28.49     37.92 o 
   0   6   0       84.13       81.99      8.11 o 
   1   6   0     4008.52     4114.07     69.88 o 
   2   6   0     1119.45      989.39     27.84 o 
   3   6   0     3394.87     3211.30     23.17 o 
   4   6   0      346.66      332.58     12.02 o 
   5   6   0     4169.91     4244.77     69.19 o 
   6   6   0       40.92       63.91     22.50 o 
   7   6   0      233.90      238.59     31.24 o 
   8   6   0       21.04       29.55     28.52 o 
   9   6   0        1.38       -2.87     27.31 o 
  10   6   0       64.28       78.82     38.04 o 
  11   6   0        2.69       39.13     28.11 o 
  12   6   0        3.29       -7.44     35.83 o 
   1   7   0     1125.52     1146.48     27.33 o 
   2   7   0     1940.73     1871.95     15.97 o 
   3   7   0     4885.97     4829.88     29.81 o 
   4   7   0      127.91      109.38      9.54 o 
   5   7   0      873.66      854.43     42.65 o 
   6   7   0      350.70      363.76     40.04 o 
   7   7   0      160.12      142.52     40.26 o 
   8   7   0       62.18       90.27     39.82 o 
   9   7   0      155.81      169.05     33.96 o 
  10   7   0        0.09      -24.34     29.66 o 
  11   7   0       29.48       33.17     54.98 o 
   0   8   0      169.21      169.91      7.01 o 
   1   8   0      104.45      126.25     17.82 o 
   2   8   0      892.24      941.66     16.88 o 
   3   8   0      162.25      187.35      9.53 o 
   4   8   0     1923.50     2051.06     33.13 o 
   5   8   0      572.16      536.49     23.52 o 
   6   8   0      107.22      129.03     37.13 o 
   7   8   0      131.00       94.50     40.20 o 
   8   8   0      108.28       89.69     38.07 o 
   9   8   0       76.03       38.28     37.87 o 
  10   8   0        0.89       12.54     46.19 o 
  11   8   0       10.34      -50.40     50.40 o 
   1   9   0     1152.99     1198.00     32.40 o 
   2   9   0      695.92      721.38     16.04 o 
   3   9   0       97.80       98.46     11.16 o 
   4   9   0      375.08      363.87     15.65 o 
   5   9   0      194.36      195.89     19.15 o 
   6   9   0      910.16      842.08     48.56 o 
   7   9   0       69.16       31.87     34.92 o 
   8   9   0      224.10      235.07     45.62 o 
   9   9   0       14.23      -28.90     45.02 o 
  10   9   0        2.11       51.26     44.82 o 
  11   9   0       64.28      -39.96     51.87 o 
   1  10   0     1059.40     1053.49     33.04 o 
   2  10   0     1163.81     1093.40     30.62 o 
   3  10   0       29.09       10.24     32.75 o 
   4  10   0      137.25      167.77     33.68 o 
   5  10   0       18.51       13.63     35.67 o 
   6  10   0      223.95      257.16     42.58 o 
   7  10   0       87.55      101.90     37.21 o 
   8  10   0       54.70       18.52     43.71 o 
   9  10   0      292.31      234.49     51.34 o 
  10  10   0       25.52        2.67     44.71 o 
   1  11   0      750.94      691.39     30.80 o 
   3  11   0        7.24       13.66     35.24 o 
   4  11   0        0.75       -3.49     35.64 o 
   5  11   0        8.56      -11.85     35.79 o 
   6  11   0        1.56       16.47     34.91 o 
   7  11   0       30.34       64.55     36.82 o 
   8  11   0       32.00       26.68     43.61 o 
   9  11   0       22.92       83.64     46.39 o 
  10  11   0       19.61      -43.35     50.94 o 
   3  12   0        1.29       25.19     36.22 o 
   4  12   0       49.53       29.37     37.77 o 
   5  12   0        0.45      -32.99     36.71 o 
   6  12   0       91.30      118.74     41.20 o 
   7  12   0      110.47       96.88     44.89 o 
   8  12   0        0.02       10.35     38.11 o 
   9  12   0        0.80       69.56     44.11 o 
   3  13   0       35.26       75.60     39.06 o 
   4  13   0      128.93      125.24     38.31 o 
   5  13   0      258.14      243.07     42.08 o 
   6  13   0        0.67       39.41     40.71 o 
   7  13   0       28.88      -10.78     38.67 o 
   8  13   0        1.02       52.49     48.23 o 
   9  13   0        8.70      -46.17     46.17 o 
   3  14   0       64.84      139.91     41.83 o 
   4  14   0       17.76        3.17     41.89 o 
   5  14   0        6.60       -4.78     37.17 o 
   6  14   0       42.50       68.32     44.30 o 
   7  14   0       40.97       19.81     38.41 o 
   8  14   0        2.64       70.57     50.14 o 
   3  15   0        5.60       13.99     40.22 o 
   4  15   0        0.10      -17.59     42.91 o 
   5  15   0       76.61      110.10     47.15 o 
   6  15   0       82.33       94.70     49.94 o 
   7  15   0       15.49       27.43     42.79 o 
   8  15   0       12.86       52.79     52.35 o 
   3  16   0       19.25       56.13     42.43 o 
   4  16   0       33.59       27.02     45.76 o 
   5  16   0       17.03       14.74     47.61 o 
   6  16   0       58.28       57.53     39.18 o 
   7  16   0       10.06       42.07     51.63 o 
   3  17   0      365.76      449.12     58.10 o 
   4  17   0       86.36       31.09     50.19 o 
   5  17   0       29.76       36.93     44.71 o 
   6  17   0        8.04       27.60     51.47 o 
   2  18   0        1.47      -39.97     50.36 o 
   3  18   0      129.56      215.65     47.77 o 
   4  18   0       38.41       23.95     53.05 o 
   5  18   0       17.36      116.63     53.66 o 
   2  19   0        0.34      -30.81     52.92 o 
   3  19   0        7.75       78.44     55.20 o 
 -12   1   1        8.71       46.38     78.07 o 
 -11   1   1       77.77       52.50     39.49 o 
 -10   1   1       18.26       29.04     30.74 o 
  -9   1   1       16.37        3.81     27.13 o 
  -8   1   1        9.22       -5.47     25.71 o 
  -7   1   1     2946.72     2970.25     85.10 o 
  -6   1   1     1089.30     1011.93     28.94 o 
  -5   1   1     1904.24     1889.97     31.15 o 
  -4   1   1      898.94      853.81     22.43 o 
  -3   1   1       55.62       28.05     15.07 o 
  -2   1   1        3.20        1.02      7.58 o 
   1   1   1     2733.57     2544.70     25.33 o 
   2   1   1     4298.30     4533.60     34.68 o 
   3   1   1     2076.21     2060.88     25.03 o 
   4   1   1      140.97      132.71     17.27 o 
   5   1   1      970.60      869.08     24.93 o 
   6   1   1     3016.14     2935.92     53.24 o 
   7   1   1       12.92       -0.52     22.28 o 
   8   1   1        1.18        9.28     25.30 o 
   9   1   1       71.54      100.85     28.05 o 
  10   1   1      457.50      527.81     33.81 o 
  11   1   1       20.07       22.02     42.36 o 
  12   1   1        4.67       26.77     32.06 o 
 -12   2   1       32.43       68.13     32.27 o 
 -11   2   1        1.96       43.86     31.56 o 
 -10   2   1        8.08       29.64     29.02 o 
  -9   2   1      522.44      560.72     34.72 o 
  -8   2   1      101.59      111.14     26.57 o 
  -7   2   1      201.67      238.05     25.88 o 
  -6   2   1      689.07      624.52     25.65 o 
  -5   2   1      119.54      149.34     17.44 o 
  -4   2   1       83.20       78.75     10.02 o 
  -3   2   1       16.86       17.30      9.34 o 
  -2   2   1       20.51       22.53      8.42 o 
  -1   2   1    26425.24    25664.21     56.14 o 
   1   2   1     8957.08     8545.98     31.50 o 
   2   2   1     2725.85     2779.71     59.75 o 
   3   2   1      855.90      881.88     19.36 o 
   4   2   1     4762.15     4925.77     42.93 o 
   5   2   1        1.92       -2.35     16.54 o 
   6   2   1     1422.85     1467.01     33.56 o 
   7   2   1      294.25      369.44     27.61 o 
   8   2   1      283.27      283.13     29.59 o 
   9   2   1       69.04       91.18     30.56 o 
  10   2   1        0.19       17.20     28.05 o 
  11   2   1       64.82       79.28     31.68 o 
  12   2   1        0.16      -28.81     31.40 o 
 -12   3   1       12.45       42.14     34.31 o 
 -11   3   1        0.10      -16.50     29.24 o 
 -10   3   1      139.76       64.13     28.93 o 
  -9   3   1      147.88      171.16     30.38 o 
  -8   3   1      143.21      156.71     27.19 o 
  -7   3   1       85.71       89.71     14.67 o 
  -6   3   1     2698.60     2615.36     29.09 o 
  -5   3   1     2342.41     2310.40     26.92 o 
  -4   3   1       15.36        6.84      8.82 o 
  -3   3   1     4305.76     4228.15     25.89 o 
  -2   3   1    26141.92    25925.83     79.93 o 
  -1   3   1     2130.88     2115.26     14.46 o 
   0   3   1     2473.74     2426.53     28.94 o 
   1   3   1     4560.30     3878.01     29.87 o 
   2   3   1       12.51        3.41     12.76 o 
   3   3   1     1444.67     1413.39     23.53 o 
   4   3   1      103.08       55.56     14.82 o 
   5   3   1     1511.77     1549.67     30.37 o 
   6   3   1      114.71      107.23     26.31 o 
   7   3   1        2.31        1.34     22.77 o 
   8   3   1       17.16        3.87     27.14 o 
   9   3   1       39.92       16.27     26.12 o 
  10   3   1       28.52       21.59     28.48 o 
  11   3   1      227.87      235.30     32.54 o 
  12   3   1       24.33       36.74     54.16 o 
 -12   4   1       63.35       34.99     49.78 o 
 -11   4   1       17.22        3.81     37.95 o 
 -10   4   1        0.75       21.26     28.25 o 
  -9   4   1        3.03       -9.31     29.21 o 
  -8   4   1      395.49      451.09     32.37 o 
  -7   4   1      249.09      258.66     26.97 o 
  -6   4   1       79.92       74.45     12.61 o 
  -5   4   1      901.32      892.99     17.85 o 
  -4   4   1      943.58     1035.98     16.78 o 
  -3   4   1     6318.87     6110.67     35.73 o 
  -2   4   1    36569.66    36632.40    348.38 o 
  -1   4   1       24.92       23.72      8.47 o 
   0   4   1    10814.96    10265.56     61.14 o 
   1   4   1     5391.27     5368.71     48.94 o 
   2   4   1     6161.81     5827.65     36.91 o 
   3   4   1     1412.72     1412.63     23.38 o 
   4   4   1     2289.91     2482.06     73.44 o 
   5   4   1     1170.37     1215.39     17.34 o 
   6   4   1        9.14        4.25     19.74 o 
   7   4   1      754.76      683.69     31.18 o 
   8   4   1       48.12       41.23     27.28 o 
   9   4   1       88.55       87.70     44.83 o 
  10   4   1       83.84       57.17     29.55 o 
  11   4   1        0.13       -0.89     40.54 o 
  12   4   1       18.74       37.52     59.21 o 
 -12   5   1        0.32      -47.57     47.57 o 
 -11   5   1       33.37       22.59     43.05 o 
 -10   5   1        0.27       -9.25     26.91 o 
  -9   5   1      382.96      357.92     32.97 o 
  -8   5   1        2.07        3.89     26.32 o 
  -7   5   1       20.21        0.35     24.65 o 
  -6   5   1      230.99      225.63     23.81 o 
  -5   5   1       14.83       21.30     10.94 o 
  -4   5   1      507.51      456.35     13.71 o 
  -3   5   1     2938.92     2776.12     27.08 o 
  -2   5   1     1709.28     1786.07     30.09 o 
  -1   5   1       22.05       22.84      5.57 o 
   0   5   1        0.10      -11.41     16.94 o 
   1   5   1      290.90      267.78      8.70 o 
   2   5   1       22.44       37.24      7.46 o 
   3   5   1     1870.51     1894.17     53.44 o 
   4   5   1     2679.25     2717.41     37.30 o 
   5   5   1       10.40        1.73     19.28 o 
   6   5   1       17.32       29.55     21.92 o 
   7   5   1       21.64       38.57     25.77 o 
   8   5   1       93.43       57.53     26.81 o 
   9   5   1      365.02      326.81     32.15 o 
  10   5   1      118.59      153.96     30.37 o 
  11   5   1       22.61       -6.24     40.83 o 
  12   5   1        2.62       25.61     31.33 o 
 -12   6   1       14.66        4.02     32.27 o 
 -11   6   1       39.99       32.75     31.17 o 
 -10   6   1      404.49      353.51     35.33 o 
  -9   6   1      576.33      595.23     36.57 o 
  -8   6   1      549.98      527.81     44.44 o 
  -7   6   1       34.11       36.65     25.85 o 
  -6   6   1       49.44       50.87     22.68 o 
  -5   6   1      910.01      901.43     20.30 o 
  -4   6   1     3937.48     3977.49    138.22 o 
  -3   6   1      902.27      811.34     17.81 o 
  -2   6   1     3410.70     3710.11     30.90 o 
  -1   6   1     2727.54     2893.09     24.76 o 
   0   6   1      258.61      275.27     21.04 o 
   1   6   1     2070.50     1958.70     13.09 o 
   2   6   1     1661.96     1685.76     12.74 o 
   3   6   1      265.95      266.65     10.82 o 
   4   6   1      164.69      200.45     17.24 o 
   5   6   1      240.15      248.43     19.96 o 
   6   6   1      441.47      460.91     39.50 o 
   7   6   1      548.40      603.05     31.18 o 
   8   6   1        7.82       26.48     26.70 o 
   9   6   1      106.37      122.88     31.42 o 
  10   6   1        8.91       10.48     27.36 o 
  11   6   1       32.96       40.12     32.46 o 
 -11   7   1       73.58      115.42     63.17 o 
 -10   7   1        1.09       -7.36     27.32 o 
  -9   7   1       15.25        2.14     30.21 o 
  -8   7   1     1038.77     1078.23     39.95 o 
  -7   7   1        2.53       -1.85     37.82 o 
  -6   7   1       97.57       82.29     34.80 o 
  -5   7   1     2681.12     2606.85     59.40 o 
  -4   7   1     1976.57     1799.19     35.02 o 
  -3   7   1      131.56      135.85     12.44 o 
  -2   7   1      599.80      546.99     16.06 o 
  -1   7   1     4468.72     4986.21     33.08 o 
   0   7   1     1512.76     1534.10     32.81 o 
   1   7   1      626.30      641.10     11.21 o 
   2   7   1     1532.23     1531.86     45.53 o 
   3   7   1      482.52      457.17     11.78 o 
   4   7   1      657.70      668.16     22.17 o 
   5   7   1       79.60       79.42     18.17 o 
   6   7   1        0.41        3.56     29.59 o 
   7   7   1     1009.77     1066.07     52.54 o 
   8   7   1     1210.29     1182.30     54.50 o 
   9   7   1       73.24       92.44     44.39 o 
  10   7   1       31.79        7.32     43.79 o 
  11   7   1        0.61      103.45     51.71 o 
 -11   8   1       31.10        1.67     47.06 o 
 -10   8   1        3.69       29.42     49.47 o 
  -9   8   1       54.76       42.02     37.98 o 
  -8   8   1      755.77      795.62     50.83 o 
  -7   8   1      948.63      986.02     55.02 o 
  -6   8   1       22.37       18.08     35.97 o 
  -5   8   1        0.14       21.25     32.10 o 
  -4   8   1        9.99        4.01      8.84 o 
  -3   8   1     4345.69     4577.26     26.92 o 
  -2   8   1      447.83      453.33     11.11 o 
  -1   8   1     1232.55     1251.08     20.04 o 
   0   8   1     4171.63     4301.78     25.34 o 
   1   8   1     1631.89     1679.91     16.83 o 
   2   8   1      466.31      520.44     13.16 o 
   3   8   1        4.29        0.13      7.79 o 
   4   8   1      113.62      131.23     17.84 o 
   5   8   1     1589.35     1579.50     33.73 o 
   6   8   1      155.88      166.04     36.35 o 
   7   8   1       21.42        9.73     34.44 o 
   8   8   1        5.39      -36.32     36.32 o 
   9   8   1       23.82       35.45     37.73 o 
  10   8   1      103.80       68.12     45.22 o 
  11   8   1        2.29        9.92     49.24 o 
 -11   9   1       85.54      119.17     48.49 o 
 -10   9   1      199.37      212.82     51.79 o 
  -9   9   1      115.31       57.57     42.74 o 
  -8   9   1       78.22       62.01     41.43 o 
  -7   9   1       61.11       74.54     38.17 o 
  -6   9   1      338.09      335.81     40.81 o 
  -5   9   1      228.52      193.95     16.73 o 
  -4   9   1        3.56       15.44     12.18 o 
  -3   9   1     1413.26     1379.93     20.46 o 
  -2   9   1     1165.37     1201.93     31.86 o 
  -1   9   1     2138.33     2121.51     42.17 o 
   0   9   1      192.70      168.84      9.45 o 
   1   9   1      502.47      505.84     14.55 o 
   2   9   1      541.03      537.88     12.27 o 
   3   9   1     3915.53     3930.46     41.55 o 
   4   9   1       32.64       31.20     17.07 o 
   5   9   1        6.68       14.12     16.50 o 
   6   9   1      244.64      227.19     37.71 o 
   7   9   1      273.90      253.16     41.77 o 
   8   9   1      102.29      165.59     42.64 o 
   9   9   1       15.39       21.51     42.66 o 
  10   9   1       50.26       57.56     41.04 o 
  11   9   1       18.42       14.77     46.71 o 
 -11  10   1        0.03       71.14     42.38 o 
 -10  10   1      121.02      170.32     52.61 o 
  -9  10   1       48.39       59.89     45.43 o 
  -8  10   1        3.15       23.42     42.40 o 
  -7  10   1       11.22       18.80     35.01 o 
  -6  10   1      143.51      153.29     39.78 o 
  -5  10   1      269.07      214.71     38.55 o 
  -4  10   1        3.12       -2.61     34.99 o 
  -3  10   1        8.98       13.40     15.28 o 
  -2  10   1      736.51      744.08     29.17 o 
  -1  10   1      878.06      889.75     32.32 o 
   0  10   1      110.95      114.78     16.38 o 
   3  10   1        4.86       -3.41     31.28 o 
   4  10   1      186.66      197.05     38.99 o 
   5  10   1      189.08      234.15     36.41 o 
   6  10   1        2.15        3.05     35.82 o 
   7  10   1       15.42       19.26     34.86 o 
   8  10   1       32.31       73.86     43.18 o 
   9  10   1       21.64       -6.59     45.46 o 
  10  10   1        1.91       45.21     42.71 o 
 -10  11   1       69.64       -7.93     43.92 o 
  -9  11   1      114.37      148.36     45.12 o 
  -8  11   1        0.92       37.38     41.02 o 
  -7  11   1        4.32      -13.87     39.51 o 
  -6  11   1       10.09       62.62     37.74 o 
  -5  11   1       14.54       -4.69     40.41 o 
  -4  11   1      772.38      705.65     46.48 o 
  -3  11   1      401.16      448.02     41.34 o 
  -2  11   1       38.41       58.84     21.39 o 
  -1  11   1      808.04      834.02     34.28 o 
   0  11   1        7.30       25.18     24.76 o 
   3  11   1     1046.20     1065.68     49.66 o 
   4  11   1       72.54      107.19     37.78 o 
   5  11   1      149.97      108.19     36.88 o 
   6  11   1        0.16        1.11     33.41 o 
   7  11   1      161.25      142.99     39.76 o 
   8  11   1       67.14       61.60     42.66 o 
   9  11   1       82.66       31.46     46.16 o 
  10  11   1       55.65      130.72     50.43 o 
 -10  12   1       35.46      -22.84     53.83 o 
  -9  12   1       17.71      -47.24     49.83 o 
  -8  12   1      385.37      426.15     52.81 o 
  -7  12   1       44.76       34.91     41.43 o 
  -6  12   1       47.50       36.17     40.42 o 
  -5  12   1      491.19      491.24     46.48 o 
  -4  12   1       79.41       62.01     39.37 o 
  -3  12   1      265.78      318.30     43.53 o 
  -1  12   1      726.88      774.80     36.26 o 
   3  12   1      468.83      529.90     42.94 o 
   4  12   1       52.98       82.52     39.28 o 
   5  12   1        1.05      -16.83     37.53 o 
   6  12   1      456.02      419.43     46.06 o 
   7  12   1       35.58       55.78     42.21 o 
   8  12   1        9.01        8.14     38.34 o 
   9  12   1       23.40       -6.88     40.54 o 
  -9  13   1       28.70       11.15     43.37 o 
  -8  13   1       23.47       49.34     39.86 o 
  -7  13   1      119.99      163.61     48.45 o 
  -6  13   1        3.58       -2.27     44.76 o 
  -5  13   1      133.05       89.47     41.11 o 
  -4  13   1      268.44      281.28     47.52 o 
  -3  13   1      856.98      826.89     54.34 o 
  -1  13   1       20.52       29.83     27.47 o 
   3  13   1       46.69       67.69     41.28 o 
   4  13   1      331.80      348.26     44.45 o 
   5  13   1      335.63      375.19     47.37 o 
   6  13   1        7.88       44.12     36.73 o 
   7  13   1        4.17      -10.45     36.45 o 
   8  13   1        0.77       57.55     47.01 o 
   9  13   1        9.38       45.39     51.50 o 
  -9  14   1        6.91       32.50     41.69 o 
  -8  14   1      139.22      137.79     44.08 o 
  -7  14   1      188.24      136.39     49.96 o 
  -6  14   1      361.16      333.11     51.26 o 
  -5  14   1       93.29      132.84     46.58 o 
  -4  14   1       34.59       -8.25     39.85 o 
  -3  14   1      149.12       83.36     44.80 o 
   3  14   1       76.06      110.73     41.49 o 
   4  14   1       22.36       -1.40     38.96 o 
   5  14   1      410.71      361.81     45.56 o 
   6  14   1       73.89      113.81     39.15 o 
   7  14   1       17.50       10.23     40.27 o 
   8  14   1       10.48       90.72     48.96 o 
  -8  15   1        1.71       12.65     43.79 o 
  -7  15   1        0.65        2.64     49.06 o 
  -6  15   1      100.84       96.37     42.51 o 
  -5  15   1       12.94       33.92     43.69 o 
  -4  15   1      452.71      511.35     49.20 o 
  -3  15   1      151.44      134.13     47.21 o 
   3  15   1       41.59       68.47     43.39 o 
   4  15   1        5.91        5.72     37.85 o 
   5  15   1       13.64      -19.63     42.97 o 
   6  15   1      137.18      255.31     47.71 o 
   7  15   1       65.45      -22.11     38.09 o 
  -7  16   1        0.39       36.50     47.68 o 
  -6  16   1       76.27       -8.34     51.22 o 
  -5  16   1       29.80       55.24     41.21 o 
  -4  16   1      133.28       65.91     39.29 o 
  -3  16   1       27.09       48.72     41.39 o 
   2  16   1        0.10      -28.29     39.47 o 
   3  16   1        0.59       73.92     47.10 o 
   4  16   1      127.39       74.67     43.81 o 
   5  16   1        3.29       -1.21     40.47 o 
   6  16   1       12.36       72.51     48.13 o 
   7  16   1        1.31      -48.01     48.01 o 
  -6  17   1       15.39      -56.16     56.16 o 
  -5  17   1       29.20       75.87     47.03 o 
  -4  17   1       54.39       -9.87     46.39 o 
  -3  17   1      129.17      177.18     53.99 o 
   2  17   1       61.53       66.21     43.07 o 
   3  17   1        2.69       14.51     41.55 o 
   4  17   1        9.75       14.10     43.82 o 
   5  17   1      108.64       73.06     50.26 o 
   6  17   1        3.09        8.95     48.89 o 
  -5  18   1        2.74       79.67     45.54 o 
  -4  18   1       16.45      -42.39     54.30 o 
  -3  18   1        8.78       59.23     45.57 o 
   2  18   1        6.05       16.61     49.19 o 
   3  18   1       30.90      104.04     53.44 o 
   4  18   1        3.80       31.76     44.28 o 
  -3  19   1        0.37       90.69     56.50 o 
  -2  19   1        1.59      -53.91     53.91 o 
   2  19   1       16.01      105.45     55.09 o 
   3  19   1        7.07       24.27     44.60 o 
 -12   0   2       66.00       29.78     41.93 o 
 -11   0   2      201.07      173.92     44.04 o 
 -10   0   2      141.10      158.77     45.25 o 
  -9   0   2      580.76      650.94     50.95 o 
  -8   0   2     3213.54     3046.39     72.12 o 
  -7   0   2     6680.30     6670.52     91.97 o 
  -6   0   2      264.17      231.24     29.41 o 
  -5   0   2     1844.04     1967.47     45.21 o 
  -4   0   2      462.05      389.34     25.56 o 
  -3   0   2     5318.79     5151.39     51.84 o 
  -2   0   2    29614.90    28495.54     91.10 o 
  -1   0   2      447.04      400.60     12.76 o 
   1   0   2     1375.78     1566.88     16.42 o 
   2   0   2    30606.28    29525.87     64.55 o 
   3   0   2     1254.36     1241.12     28.44 o 
   4   0   2      535.10      560.39     12.35 o 
   5   0   2      284.54      294.42     21.82 o 
   6   0   2     1278.21     1357.76     44.52 o 
   7   0   2     1929.04     2028.34     58.29 o 
   8   0   2      780.76      747.81     45.01 o 
   9   0   2       37.53       33.21     38.04 o 
  10   0   2       11.59       53.76     43.96 o 
  11   0   2      117.19      203.36     47.44 o 
  12   0   2       41.28      155.62     50.97 o 
 -12   1   2       30.49       43.64     50.12 o 
 -11   1   2       86.50      110.02     54.16 o 
 -10   1   2        2.00       -4.75     28.35 o 
  -9   1   2       67.44       60.61     30.03 o 
  -8   1   2        2.14        5.69     27.31 o 
  -7   1   2      173.61      193.16     25.77 o 
  -6   1   2     3308.67     3448.38     59.11 o 
  -5   1   2      325.66      322.53     20.65 o 
  -4   1   2     3054.80     2919.18     38.38 o 
  -3   1   2     6363.80     6186.69     46.62 o 
  -2   1   2     2529.08     2390.51     35.81 o 
  -1   1   2     7997.54     7665.78     28.52 o 
   1   1   2     1117.10     1076.05      8.37 o 
   2   1   2     2514.19     2357.79     16.14 o 
   3   1   2     2813.85     2724.29     43.12 o 
   4   1   2     5002.71     4875.58     41.92 o 
   5   1   2      338.91      357.53     20.30 o 
   6   1   2      108.16      106.12     22.22 o 
   7   1   2      742.08      709.92     32.36 o 
   8   1   2       23.77       55.29     25.14 o 
   9   1   2        6.04       37.55     38.99 o 
  10   1   2       36.52       48.83     28.44 o 
  11   1   2       44.16       48.68     32.72 o 
  12   1   2        0.63       31.63     69.50 o 
 -12   2   2       26.75      105.49     33.47 o 
 -11   2   2      132.76      196.75     67.88 o 
 -10   2   2      200.95      194.38     32.16 o 
  -9   2   2       84.14       94.42     29.91 o 
  -8   2   2        8.47       12.09     16.03 o 
  -7   2   2      295.26      276.92     17.81 o 
  -6   2   2     1291.47     1230.88     22.77 o 
  -5   2   2      555.81      630.46     16.77 o 
  -4   2   2     1618.42     1500.85     27.66 o 
  -3   2   2    29453.57    29485.76     66.07 o 
  -2   2   2     3268.44     3409.08     29.99 o 
  -1   2   2    38325.74    36363.82    215.91 o 
   0   2   2       44.31       51.69     11.66 o 
   1   2   2       71.16       59.83      5.44 o 
   2   2   2    29977.93    28805.14     47.43 o 
   3   2   2     2049.12     1776.52     20.87 o 
   4   2   2    16724.83    16468.66    111.48 o 
   5   2   2       92.39      106.18     18.65 o 
   6   2   2     1988.73     1982.86     36.65 o 
   7   2   2      163.63      152.09     26.00 o 
   8   2   2     1749.98     1637.80     41.61 o 
   9   2   2      180.12      192.61     29.06 o 
  10   2   2       89.33      115.62     41.34 o 
  11   2   2      205.45      221.86     41.03 o 
  12   2   2        5.45       20.93     27.88 o 
 -12   3   2        2.62       -8.35     48.14 o 
 -11   3   2       21.82       -4.58     31.41 o 
 -10   3   2       93.35      101.98     33.11 o 
  -9   3   2      473.81      591.74     64.31 o 
  -8   3   2      215.59      261.07     37.31 o 
  -7   3   2      806.80      908.74     23.03 o 
  -6   3   2     1028.48      933.52     20.37 o 
  -5   3   2     4282.26     3983.33     44.04 o 
  -4   3   2       17.25       18.33     10.11 o 
  -3   3   2     4527.28     4603.06     48.24 o 
  -2   3   2     7524.00     7454.00     48.49 o 
  -1   3   2      818.52      924.65     13.07 o 
   0   3   2      434.02      358.74     20.18 o 
   1   3   2     4440.72     4076.16     23.53 o 
   2   3   2     3127.51     3149.73     21.99 o 
   3   3   2     1031.64     1092.60     17.89 o 
   4   3   2       16.59        0.06     15.75 o 
   5   3   2      472.99      490.82     23.21 o 
   6   3   2      179.10      200.88     26.33 o 
   7   3   2      252.49      283.83     27.55 o 
   8   3   2      320.87      284.54     28.99 o 
   9   3   2       40.26       58.23     45.37 o 
  10   3   2       17.98       24.13     28.39 o 
  11   3   2       51.21       66.27     66.16 o 
  12   3   2        3.53      -33.41     33.41 o 
 -12   4   2       34.97       22.44     43.92 o 
 -11   4   2       25.57       22.73     28.44 o 
 -10   4   2       71.17       56.37     29.66 o 
  -9   4   2      156.23      132.38     31.69 o 
  -8   4   2      256.93      247.38     29.47 o 
  -7   4   2      577.60      569.50     19.71 o 
  -6   4   2     1000.48     1010.66     25.45 o 
  -5   4   2        1.36        0.19     10.96 o 
  -4   4   2      210.06      181.09     11.48 o 
  -3   4   2     3803.53     3999.87     47.84 o 
  -2   4   2    41105.83    41667.12    232.57 o 
  -1   4   2     2634.44     2634.14     23.22 o 
   0   4   2       48.35       68.82     16.30 o 
   1   4   2    14722.36    13848.05     48.15 o 
   2   4   2     1124.40     1073.31     15.91 o 
   3   4   2     1097.38     1090.43     20.44 o 
   4   4   2      447.12      443.42     16.32 o 
   5   4   2     2895.91     2821.53     32.25 o 
   6   4   2       37.46       39.50     19.79 o 
   7   4   2      178.12      153.41     24.61 o 
   8   4   2      209.51      199.72     28.12 o 
   9   4   2      258.67      233.90     39.50 o 
  10   4   2        0.09      -13.19     26.75 o 
  11   4   2       30.95       54.91     30.03 o 
 -12   5   2        6.25      -14.39     46.96 o 
 -11   5   2       80.57       51.36     57.25 o 
 -10   5   2      378.33      275.11     34.60 o 
  -9   5   2      402.17      451.15     35.41 o 
  -8   5   2      708.98      598.76     33.77 o 
  -7   5   2      151.04      148.94     24.93 o 
  -6   5   2       83.40       82.34     13.40 o 
  -5   5   2      372.76      393.70     16.26 o 
  -4   5   2      289.97      269.12     12.70 o 
  -3   5   2     1518.94     1557.28     20.26 o 
  -2   5   2      599.42      573.51     13.35 o 
  -1   5   2    14552.92    14427.50     54.63 o 
   0   5   2     4936.90     4953.27     28.10 o 
   1   5   2      226.15      190.02      9.54 o 
   2   5   2     1019.77     1025.64     13.09 o 
   3   5   2     2848.09     2981.03     25.04 o 
   4   5   2      355.34      390.09     22.54 o 
   5   5   2      462.86      516.32     22.61 o 
   6   5   2      269.22      230.84     24.38 o 
   7   5   2        8.63       10.59     24.06 o 
   8   5   2      372.11      440.31     73.43 o 
   9   5   2        3.29       10.54     26.62 o 
  10   5   2       56.17       55.70     27.89 o 
  11   5   2       74.53      103.68     33.05 o 
 -12   6   2      140.94      134.98     40.51 o 
 -11   6   2      101.79       77.66     32.69 o 
 -10   6   2       28.74        6.65     30.90 o 
  -9   6   2       13.22      -33.26     36.91 o 
  -8   6   2       69.45       52.92     27.46 o 
  -7   6   2      723.04      704.13     32.01 o 
  -6   6   2       45.80       70.17     23.48 o 
  -5   6   2       23.80       26.97     11.61 o 
  -4   6   2      726.04      702.15     19.85 o 
  -3   6   2     1102.93     1122.73     17.71 o 
  -2   6   2      495.34      589.26     15.79 o 
  -1   6   2        2.95       25.91     11.54 o 
   0   6   2       75.02       70.21      8.05 o 
   1   6   2       97.67       82.66      8.55 o 
   2   6   2     3128.74     3250.90     20.99 o 
   3   6   2      846.93      841.73     23.98 o 
   4   6   2       19.88       16.35     11.33 o 
   5   6   2      204.26      220.23     18.90 o 
   6   6   2     1429.78     1507.50     51.02 o 
   7   6   2       13.86       24.76     33.95 o 
   8   6   2      179.11      152.73     27.93 o 
   9   6   2       57.47       38.55     29.80 o 
  10   6   2        0.03       11.53     31.39 o 
  11   6   2        6.61      -26.20     29.96 o 
 -12   7   2        1.33       32.80     34.52 o 
 -11   7   2       24.86       20.82     30.19 o 
 -10   7   2        1.57       27.85     28.66 o 
  -9   7   2       39.97       42.41     28.86 o 
  -8   7   2        0.03        9.06     26.80 o 
  -7   7   2      396.07      371.82     35.17 o 
  -6   7   2      149.66      188.76     37.35 o 
  -5   7   2        3.27       29.01     13.05 o 
  -4   7   2     1178.61     1335.00     24.14 o 
  -3   7   2        3.85       12.95     18.47 o 
  -2   7   2     4435.92     4332.21     29.04 o 
  -1   7   2      211.21      275.52     14.10 o 
   0   7   2       22.90       30.24      7.37 o 
   1   7   2      882.59      901.95     27.47 o 
   2   7   2      109.95       99.91      7.75 o 
   3   7   2     1752.24     1783.66     30.65 o 
   4   7   2        9.47       21.94     10.62 o 
   5   7   2        0.60       15.13     15.39 o 
   6   7   2      226.08      223.20     21.20 o 
   7   7   2        1.04      -35.49     35.49 o 
   8   7   2      413.59      405.97     44.52 o 
   9   7   2        0.00      -32.38     41.83 o 
  10   7   2       20.09       64.02     44.51 o 
  11   7   2        3.49       39.13     50.17 o 
 -11   8   2       37.92      -23.08     45.75 o 
 -10   8   2      123.90      167.10     42.77 o 
  -9   8   2        0.46      -17.39     43.49 o 
  -8   8   2       34.15       -7.87     41.77 o 
  -7   8   2        0.30       14.70     40.17 o 
  -6   8   2      857.55      865.58     50.13 o 
  -5   8   2     1386.66     1394.77     34.24 o 
  -4   8   2      431.57      428.36     36.04 o 
  -3   8   2      123.80      126.14      9.41 o 
  -2   8   2     2579.85     2767.18     39.40 o 
  -1   8   2      100.00       89.07     13.45 o 
   0   8   2      201.28      191.47     14.76 o 
   1   8   2     8059.02     8079.60    102.82 o 
   2   8   2     3972.48     3898.41     22.22 o 
   3   8   2     1130.74     1170.65     17.29 o 
   4   8   2       14.60       10.07     16.78 o 
   5   8   2      241.52      249.82     35.43 o 
   6   8   2      180.04      178.28     37.58 o 
   7   8   2      253.28      237.68     39.71 o 
   8   8   2       71.72       90.58     40.99 o 
   9   8   2        3.70        3.75     34.97 o 
  10   8   2       21.60        2.84     44.56 o 
  11   8   2        0.44       93.68     49.84 o 
 -11   9   2       30.68       22.94     49.49 o 
 -10   9   2       75.33       84.05     43.29 o 
  -9   9   2        2.80      -24.59     40.66 o 
  -8   9   2        0.46      -23.13     37.50 o 
  -7   9   2      626.84      628.37     50.88 o 
  -6   9   2        3.47       16.57     35.30 o 
  -5   9   2       16.73       40.49     29.65 o 
  -4   9   2      321.11      324.21     12.47 o 
  -3   9   2     1134.51     1232.55     16.38 o 
  -2   9   2      478.29      476.80     25.93 o 
  -1   9   2     1221.27     1284.91     23.05 o 
   0   9   2      728.27      809.70     15.56 o 
   1   9   2     1907.85     2017.75     20.21 o 
   2   9   2      162.09      149.43     15.20 o 
   3   9   2      304.99      281.49     30.81 o 
   4   9   2        4.31      -16.88     17.54 o 
   5   9   2      816.82      799.24     43.23 o 
   6   9   2     1167.92     1195.44     52.95 o 
   7   9   2      125.52      133.14     40.13 o 
   8   9   2      197.90      137.36     37.73 o 
   9   9   2        2.03       29.52     41.42 o 
  10   9   2        2.06      -27.71     42.88 o 
 -11  10   2        3.00       24.87     52.53 o 
 -10  10   2      264.75      213.29     45.25 o 
  -9  10   2      113.37      126.47     44.93 o 
  -8  10   2       99.14       75.44     39.56 o 
  -7  10   2       24.12       66.43     42.40 o 
  -6  10   2      565.12      539.97     46.38 o 
  -5  10   2      110.32       97.39     40.01 o 
  -4  10   2     1680.05     1800.26     58.62 o 
  -3  10   2      401.56      393.36     21.54 o 
  -2  10   2       23.39       -4.96     20.20 o 
  -1  10   2      303.57      378.60     41.34 o 
   0  10   2      303.38      324.27     15.74 o 
   1  10   2      180.36      172.88     14.40 o 
   2  10   2      704.93      763.91     39.22 o 
   3  10   2      110.01      124.63     16.53 o 
   4  10   2       17.99        5.44     18.48 o 
   5  10   2      141.24      148.34     37.29 o 
   6  10   2       39.32       50.30     35.98 o 
   7  10   2      111.95      159.84     38.82 o 
   8  10   2      294.33      245.97     45.08 o 
   9  10   2        1.45       25.00     43.68 o 
  10  10   2        4.16      -13.19     44.04 o 
 -10  11   2       21.05      -50.16     50.16 o 
  -9  11   2      120.20       62.73     50.11 o 
  -8  11   2       14.16       29.60     42.92 o 
  -7  11   2      232.60      201.62     45.82 o 
  -6  11   2      455.17      438.27     49.84 o 
  -5  11   2       19.42       19.63     38.85 o 
  -4  11   2      178.88      148.82     41.62 o 
  -3  11   2        2.94       19.03     18.55 o 
  -2  11   2      226.35      252.35     27.11 o 
  -1  11   2     2561.26     2629.20     54.08 o 
   0  11   2      108.04       59.32     27.02 o 
   1  11   2        8.60       24.44     29.72 o 
   2  11   2       15.64       13.25     29.02 o 
   3  11   2     1006.81      849.91     44.39 o 
   4  11   2       73.92      105.73     34.20 o 
   5  11   2     1696.57     1825.01     60.71 o 
   6  11   2      158.21      140.02     37.88 o 
   7  11   2       32.53       52.01     38.67 o 
   8  11   2        2.04        1.45     41.61 o 
   9  11   2       88.78       45.07     45.71 o 
  10  11   2       42.59       59.00     50.99 o 
 -10  12   2        1.93       21.88     50.10 o 
  -9  12   2       18.22       22.61     39.96 o 
  -8  12   2       18.55       70.16     46.45 o 
  -7  12   2        4.92        7.03     40.93 o 
  -6  12   2       54.73       57.64     40.85 o 
  -5  12   2      695.77      722.01     53.26 o 
  -4  12   2       21.12       11.90     39.77 o 
  -3  12   2        1.29      -15.21     40.38 o 
  -2  12   2      169.91      154.75     27.96 o 
  -1  12   2     1573.43     1720.81     48.19 o 
   0  12   2      222.20      232.90     32.21 o 
   1  12   2      123.28      148.12     34.00 o 
   2  12   2     1067.65     1112.69     49.41 o 
   3  12   2      196.59      238.63     37.48 o 
   4  12   2      113.70      109.75     38.00 o 
   5  12   2       47.78       64.60     35.84 o 
   6  12   2      127.74       42.05     40.11 o 
   7  12   2        3.75       46.46     42.91 o 
   8  12   2      373.52      340.68     45.91 o 
   9  12   2       65.72      -26.83     40.41 o 
  -9  13   2      101.91      108.42     50.79 o 
  -8  13   2       36.51       40.37     49.99 o 
  -7  13   2       12.63       20.55     39.80 o 
  -6  13   2       11.56       -4.18     43.32 o 
  -5  13   2      356.23      366.55     46.12 o 
  -4  13   2     1996.56     2085.78     71.05 o 
  -3  13   2      132.35      178.11     44.77 o 
  -1  13   2        0.42      -14.07     29.15 o 
   0  13   2      269.45      214.52     33.19 o 
   2  13   2      402.77      380.41     42.73 o 
   3  13   2       47.16       32.16     38.18 o 
   4  13   2      161.99      143.18     39.87 o 
   5  13   2       32.07       10.40     39.49 o 
   6  13   2       79.87       52.12     35.72 o 
   7  13   2       81.03      113.21     41.35 o 
   8  13   2        4.07       20.69     44.65 o 
   9  13   2        7.86        8.39     49.25 o 
  -9  14   2        8.78      139.89     58.70 o 
  -8  14   2      189.68      129.91     53.59 o 
  -7  14   2       20.80       33.56     39.98 o 
  -6  14   2        1.21      -14.94     46.64 o 
  -5  14   2        5.02       39.22     46.98 o 
  -4  14   2       55.00       72.86     40.14 o 
  -3  14   2       12.79        9.53     43.54 o 
  -1  14   2       73.94       83.91     30.16 o 
   2  14   2       59.07       21.87     38.04 o 
   3  14   2       88.73      105.80     37.97 o 
   4  14   2      101.31       95.64     38.65 o 
   5  14   2       22.56       -7.68     38.52 o 
   6  14   2      103.34       73.28     39.73 o 
   7  14   2        9.49        4.81     41.10 o 
   8  14   2        5.86       22.44     45.33 o 
  -8  15   2      102.87       89.01     51.45 o 
  -7  15   2       22.35       97.93     52.24 o 
  -6  15   2       55.53      -34.58     45.65 o 
  -5  15   2       95.13       97.04     42.87 o 
  -4  15   2       23.68       21.59     41.32 o 
  -3  15   2       21.86      -11.02     46.03 o 
   2  15   2       78.10       58.10     35.19 o 
   3  15   2      207.07      229.36     41.47 o 
   4  15   2        0.38       26.04     40.26 o 
   5  15   2        7.23      -35.28     39.41 o 
   6  15   2       19.47       75.39     41.70 o 
   7  15   2       27.17       -2.30     39.92 o 
  -7  16   2       26.20       57.75     50.18 o 
  -6  16   2       69.77       -0.27     52.16 o 
  -5  16   2       86.09       72.11     48.62 o 
  -4  16   2      183.48      169.79     44.00 o 
  -3  16   2       75.73       93.03     42.23 o 
   2  16   2      121.29       80.52     43.64 o 
   3  16   2      456.31      424.98     46.23 o 
   4  16   2       41.52      101.84     48.75 o 
   5  16   2       19.28      -34.56     45.11 o 
   6  16   2       49.16      204.44     52.79 o 
  -6  17   2       10.63       -6.16     49.11 o 
  -5  17   2       48.22      130.18     53.38 o 
  -4  17   2       45.13       38.16     44.11 o 
  -3  17   2      306.18      352.45     57.53 o 
   2  17   2       11.53       26.70     42.87 o 
   3  17   2        0.05      -39.88     46.67 o 
   4  17   2        0.20        8.15     49.72 o 
   5  17   2        0.95      -49.79     49.79 o 
  -5  18   2       19.13       78.19     52.13 o 
  -4  18   2      147.59       84.91     54.73 o 
  -3  18   2        3.67       40.36     47.28 o 
   2  18   2       10.17       52.24     40.85 o 
   3  18   2      233.65      215.98     50.18 o 
   4  18   2        2.10       47.09     51.84 o 
  -3  19   2       25.95       99.46     55.54 o 
   2  19   2        0.39       65.93     49.81 o 
 -12   1   3        0.03       15.32     28.71 o 
 -11   1   3       84.84      100.78     32.24 o 
 -10   1   3      436.89      441.45     34.86 o 
  -9   1   3      190.13      167.54     28.49 o 
  -8   1   3       71.88       82.09     26.43 o 
  -7   1   3     2367.05     2498.47     65.80 o 
  -6   1   3      112.78       77.20     19.35 o 
  -5   1   3      379.34      463.82     26.40 o 
  -4   1   3     1907.46     1858.38     17.62 o 
  -3   1   3    22876.97    22093.95     57.71 o 
  -2   1   3    20035.83    19638.15     41.26 o 
  -1   1   3      255.72      262.77      5.64 o 
   0   1   3      980.67      983.53     16.63 o 
   1   1   3     6748.76     6491.75     18.27 o 
   2   1   3    50691.21    49367.30    115.33 o 
   3   1   3       15.15       16.60      6.49 o 
   4   1   3     3806.77     3885.32     90.95 o 
   5   1   3      831.81      863.98     25.32 o 
   6   1   3        0.43       15.51     19.73 o 
   7   1   3       90.99      118.63     24.72 o 
   8   1   3      249.56      255.19     29.08 o 
   9   1   3       43.42       57.28     28.13 o 
  10   1   3       11.91       -8.25     28.42 o 
  11   1   3       15.41       47.11     75.94 o 
 -12   2   3       24.43      108.34     31.60 o 
 -11   2   3       12.90       38.57     40.87 o 
 -10   2   3       42.12       -6.48     30.39 o 
  -9   2   3       89.60       73.49     19.59 o 
  -8   2   3      192.97      209.18     19.78 o 
  -7   2   3      236.25      218.87     17.58 o 
  -6   2   3      175.95      180.97     15.78 o 
  -5   2   3     5864.55     6008.20     39.37 o 
  -4   2   3     5409.26     5817.70     35.37 o 
  -3   2   3    15883.97    16813.28     51.66 o 
  -2   2   3     4010.81     4126.16     21.22 o 
  -1   2   3      721.69      740.11     12.53 o 
   0   2   3     6442.73     6267.78     52.69 o 
   1   2   3     9395.33     9620.51     48.91 o 
   2   2   3    10513.27    10328.52     39.85 o 
   3   2   3      418.86      405.05     10.12 o 
   4   2   3       59.05       82.37     11.69 o 
   5   2   3      187.59      193.23     15.94 o 
   6   2   3      674.84      612.76     26.55 o 
   7   2   3        3.26        5.58     21.49 o 
   8   2   3        5.53       -0.11     26.00 o 
   9   2   3        0.01        4.93     25.58 o 
  10   2   3        3.25       -1.46     25.77 o 
  11   2   3        2.28        8.28     31.57 o 
 -12   3   3       33.73        9.29     31.19 o 
 -11   3   3       19.93       35.54     37.61 o 
 -10   3   3     1073.70     1194.64     63.11 o 
  -9   3   3      617.42      619.34     36.08 o 
  -8   3   3      193.01      173.90     18.19 o 
  -7   3   3       56.67       35.35     15.14 o 
  -6   3   3      505.25      507.22     18.14 o 
  -5   3   3       64.82       72.34     12.93 o 
  -4   3   3      628.15      656.11     18.01 o 
  -3   3   3     7857.76     7701.41     66.19 o 
  -2   3   3    26991.32    27218.49     86.37 o 
  -1   3   3     1802.50     1844.33     23.14 o 
   0   3   3     3617.02     3680.34     27.16 o 
   1   3   3      945.73      872.16     10.93 o 
   2   3   3      179.24      151.63      6.48 o 
   3   3   3       24.17       27.72      8.45 o 
   4   3   3      104.37      123.23     11.84 o 
   5   3   3      728.83      671.87     19.16 o 
   6   3   3      657.82      648.86     27.21 o 
   7   3   3        8.28        9.78     24.00 o 
   8   3   3       29.06       13.35     26.55 o 
   9   3   3      230.00      253.31     30.26 o 
  10   3   3       18.49       26.14     27.19 o 
  11   3   3      228.78      212.34     52.59 o 
 -12   4   3        4.38       11.52     31.59 o 
 -11   4   3      111.24      106.24     31.54 o 
 -10   4   3     1702.56     1733.57     47.93 o 
  -9   4   3      121.45      105.26     28.27 o 
  -8   4   3      300.25      325.83     29.52 o 
  -7   4   3      504.76      489.34     19.76 o 
  -6   4   3      193.32      181.57     15.09 o 
  -5   4   3     1133.71     1208.25     21.10 o 
  -4   4   3     2392.39     2398.75     25.15 o 
  -3   4   3       30.12       50.30      9.97 o 
  -2   4   3     2299.48     2167.49     26.83 o 
  -1   4   3       95.51       85.91      8.39 o 
   0   4   3     5100.50     4874.05     42.77 o 
   1   4   3      482.38      453.47     10.87 o 
   2   4   3      932.44      908.67      9.61 o 
   3   4   3        0.21        1.10      8.68 o 
   4   4   3      692.62      672.60     17.23 o 
   5   4   3     3225.07     3219.97     33.73 o 
   6   4   3        0.10        0.67     19.92 o 
   7   4   3       86.37       85.65     23.23 o 
   8   4   3       86.50       75.46     27.01 o 
   9   4   3        1.19      -11.85     25.14 o 
  10   4   3       29.30       33.44     28.53 o 
  11   4   3        0.42       25.93     21.78 o 
 -12   5   3       12.58       40.34     52.32 o 
 -11   5   3       60.23       32.67     32.05 o 
 -10   5   3        1.30      -15.78     29.40 o 
  -9   5   3       61.45       59.91     29.05 o 
  -8   5   3      349.46      359.01     32.02 o 
  -7   5   3      193.31      195.37     16.94 o 
  -6   5   3      415.02      399.92     17.34 o 
  -5   5   3     5181.39     5246.30     75.13 o 
  -4   5   3       82.75       77.70     10.43 o 
  -3   5   3     1009.54     1004.30     17.64 o 
  -2   5   3      763.31      798.35     13.62 o 
  -1   5   3     3614.50     3392.31     19.25 o 
   0   5   3     1825.70     1814.40     32.79 o 
   1   5   3     1151.82     1071.13     13.27 o 
   2   5   3     7770.39     7891.76     43.65 o 
   3   5   3      228.60      207.09     10.75 o 
   4   5   3      601.07      542.87     15.83 o 
   5   5   3       32.54       27.23     16.45 o 
   6   5   3     1136.84     1173.70     27.00 o 
   7   5   3      741.63      702.10     24.66 o 
   8   5   3      313.05      301.25     22.30 o 
   9   5   3       29.17        9.47     21.53 o 
  10   5   3        0.11        1.77     24.18 o 
  11   5   3      199.17      232.62     27.20 o 
 -12   6   3       26.86       43.22     32.78 o 
 -11   6   3        8.42      -31.23     31.23 o 
 -10   6   3       75.21       31.71     31.27 o 
  -9   6   3      333.26      368.06     44.83 o 
  -8   6   3      885.32      837.96     68.61 o 
  -7   6   3        0.08        5.13     23.74 o 
  -6   6   3       65.48       59.76     13.85 o 
  -5   6   3     1804.36     1987.32     26.44 o 
  -4   6   3     1363.14     1434.81     21.95 o 
  -3   6   3      559.69      502.41     15.38 o 
  -2   6   3     1361.37     1352.81     18.45 o 
  -1   6   3      206.30      206.67     19.03 o 
   0   6   3       22.05       25.86      9.14 o 
   1   6   3      144.14      159.45      5.64 o 
   2   6   3      530.88      508.03     17.36 o 
   3   6   3      148.90      137.14     11.37 o 
   4   6   3     1307.67     1365.40     21.40 o 
   5   6   3       10.27       14.13     16.54 o 
   6   6   3      762.82      794.57     29.74 o 
   7   6   3        6.82        7.99     21.35 o 
   8   6   3       49.22       20.06     21.34 o 
   9   6   3      209.32      233.39     26.76 o 
  10   6   3        2.61       -5.54     26.13 o 
  11   6   3        9.71      -28.08     40.48 o 
 -12   7   3       38.63      106.61     45.94 o 
 -11   7   3       36.52       32.87     29.21 o 
 -10   7   3      109.71      146.95     30.75 o 
  -9   7   3       64.61       75.49     30.11 o 
  -8   7   3      187.52      203.51     29.83 o 
  -7   7   3        2.22       18.73     26.75 o 
  -6   7   3      383.43      436.54     42.77 o 
  -5   7   3      857.55      895.10     20.76 o 
  -4   7   3     1162.11     1224.70     21.37 o 
  -3   7   3      577.59      665.10     18.46 o 
  -2   7   3     1570.85     1506.29     20.03 o 
  -1   7   3     7037.55     7192.88     56.97 o 
   0   7   3       72.75       71.24      9.66 o 
   1   7   3      236.67      251.95      6.38 o 
   2   7   3       59.08       48.02      6.03 o 
   3   7   3      429.75      498.03     11.61 o 
   4   7   3      349.87      341.05     14.85 o 
   5   7   3      132.93      147.23     18.14 o 
   6   7   3       69.99       90.18     20.85 o 
   7   7   3       43.45       66.18     20.96 o 
   8   7   3      280.30      276.15     39.48 o 
   9   7   3        0.02      -28.68     36.04 o 
  10   7   3      102.05      127.47     39.75 o 
  11   7   3       51.87      -44.74     50.65 o 
 -11   8   3        0.62       -2.53     37.17 o 
 -10   8   3       60.46       32.38     33.05 o 
  -9   8   3      131.50       77.31     42.58 o 
  -8   8   3       38.65       29.78     40.59 o 
  -7   8   3      670.13      629.34     48.14 o 
  -6   8   3        9.41       24.86     34.99 o 
  -5   8   3      427.38      422.11     34.49 o 
  -4   8   3      372.79      344.35     16.04 o 
  -3   8   3      468.27      501.11     16.47 o 
  -2   8   3       82.59       88.32      7.85 o 
  -1   8   3     5658.85     6162.32     45.73 o 
   0   8   3      247.40      270.42     11.99 o 
   1   8   3       11.46       20.38      9.50 o 
   2   8   3     1826.49     1973.96     13.96 o 
   3   8   3     3165.47     3232.46     39.02 o 
   4   8   3       42.22       42.59     17.40 o 
   5   8   3      492.74      512.70     37.49 o 
   6   8   3      907.75      852.59     45.42 o 
   7   8   3       49.00       21.16     32.55 o 
   8   8   3      286.25      303.44     41.39 o 
   9   8   3       59.65       -9.79     41.07 o 
  10   8   3        7.37       36.57     46.43 o 
 -11   9   3        2.68       89.64     47.36 o 
 -10   9   3        6.11      -49.75     49.75 o 
  -9   9   3        1.03       -1.16     45.80 o 
  -8   9   3      346.22      290.07     47.83 o 
  -7   9   3      102.12       89.70     40.60 o 
  -6   9   3     1132.35     1174.40     56.27 o 
  -5   9   3        4.80       -0.94     21.75 o 
  -4   9   3      592.39      560.70     20.63 o 
  -3   9   3      431.35      409.05     16.68 o 
  -2   9   3      169.97      147.14     15.98 o 
  -1   9   3       98.99      139.33     16.13 o 
   0   9   3     4696.94     4740.72     43.15 o 
   1   9   3       35.62       32.05      9.43 o 
   2   9   3        3.38       -5.02     10.00 o 
   3   9   3     1281.89     1306.90     33.49 o 
   4   9   3      200.56      202.49     15.52 o 
   5   9   3       34.92       32.12     31.00 o 
   6   9   3      339.32      362.68     40.86 o 
   7   9   3      166.37      179.91     37.80 o 
   8   9   3       21.63       26.59     40.33 o 
   9   9   3        2.91       22.98     35.54 o 
  10   9   3       38.69      -45.70     45.70 o 
 -11  10   3       23.62       17.28     41.70 o 
 -10  10   3       98.07       -0.95     50.16 o 
  -9  10   3       49.83       86.99     44.84 o 
  -8  10   3      464.69      530.22     54.04 o 
  -7  10   3      743.46      624.15     49.46 o 
  -6  10   3       92.96      108.76     42.83 o 
  -5  10   3       32.10       31.07     36.89 o 
  -4  10   3       39.76       38.00     18.39 o 
  -3  10   3       13.76       14.57     18.21 o 
  -2  10   3       45.53       32.02     23.73 o 
  -1  10   3      639.00      728.47     35.03 o 
   0  10   3      108.61      109.67     18.65 o 
   1  10   3      813.61      714.66     21.61 o 
   2  10   3       15.60       13.79     13.64 o 
   3  10   3      173.20      199.46     18.35 o 
   4  10   3      197.14      159.39     24.85 o 
   5  10   3      287.43      286.28     23.05 o 
   6  10   3       26.33       43.23     33.08 o 
   7  10   3       42.46       62.95     36.39 o 
   8  10   3       63.96       39.24     35.92 o 
   9  10   3        0.93       23.06     36.01 o 
  10  10   3        0.22      -46.86     46.86 o 
 -10  11   3        0.02       41.81     41.53 o 
  -9  11   3      178.53      136.33     41.77 o 
  -8  11   3      106.64       85.51     43.68 o 
  -7  11   3       28.40       15.65     40.53 o 
  -6  11   3        0.06      -33.01     39.34 o 
  -5  11   3      532.67      543.50     50.71 o 
  -4  11   3       93.69       69.91     42.60 o 
  -3  11   3      346.60      357.53     23.66 o 
  -2  11   3      278.71      320.22     29.67 o 
  -1  11   3       62.51       28.57     25.75 o 
   0  11   3       29.85       54.17     30.34 o 
   1  11   3      131.21      114.42     31.28 o 
   2  11   3       12.84       37.40     22.22 o 
   3  11   3      107.77       85.12     33.68 o 
   4  11   3       54.73       29.60     35.21 o 
   5  11   3      110.17      119.95     34.53 o 
   6  11   3      231.90      226.03     30.24 o 
   7  11   3        1.26      -20.73     24.47 o 
   8  11   3        3.60      -12.82     24.62 o 
   9  11   3      201.00      164.03     28.42 o 
 -10  12   3       16.37       44.66     53.48 o 
  -9  12   3       53.39       54.22     47.94 o 
  -8  12   3       92.36      113.98     49.08 o 
  -7  12   3        7.54       40.33     40.43 o 
  -6  12   3      308.96      243.17     43.27 o 
  -5  12   3       71.73       72.78     44.87 o 
  -4  12   3        2.76       -5.02     42.94 o 
  -3  12   3      133.43      143.03     42.75 o 
  -2  12   3      152.73      134.34     28.43 o 
  -1  12   3      105.34      104.48     29.23 o 
   0  12   3       38.52       26.60     27.87 o 
   1  12   3      886.74      825.55     44.91 o 
   2  12   3       32.21       46.46     23.36 o 
   3  12   3      420.65      425.74     40.10 o 
   4  12   3      133.18      101.44     34.58 o 
   5  12   3       50.49       85.04     37.38 o 
   6  12   3       18.58       -1.64     34.00 o 
   7  12   3       50.18        3.58     35.75 o 
   8  12   3       23.70       68.60     45.46 o 
  -9  13   3        0.51       96.62     52.35 o 
  -8  13   3        3.04      -30.91     44.02 o 
  -7  13   3        0.00       -2.27     43.03 o 
  -6  13   3       10.11       -7.04     38.22 o 
  -5  13   3      125.01      164.04     45.50 o 
  -4  13   3      434.98      355.97     47.64 o 
  -3  13   3        0.02       -0.94     41.78 o 
  -2  13   3        1.14       24.46     29.42 o 
  -1  13   3       35.12       41.72     29.82 o 
   0  13   3       15.92       -1.39     33.92 o 
   1  13   3      389.22      353.79     38.26 o 
   2  13   3      597.56      564.66     44.94 o 
   3  13   3       45.64       15.52     37.36 o 
   4  13   3      448.46      338.80     38.43 o 
   5  13   3        3.99       14.66     33.28 o 
   6  13   3       27.39      -22.37     38.89 o 
   7  13   3       16.26       82.65     43.53 o 
  -9  14   3        5.45      134.39     53.11 o 
  -8  14   3      107.93       58.05     47.18 o 
  -7  14   3        2.34       29.80     43.41 o 
  -6  14   3        4.51       -8.34     42.27 o 
  -5  14   3       38.82       29.58     42.78 o 
  -4  14   3       17.65       33.74     39.08 o 
  -3  14   3       28.21       49.57     43.29 o 
  -1  14   3        7.91      -24.87     31.94 o 
   0  14   3      440.80      389.76     40.43 o 
   1  14   3       33.67       28.04     34.06 o 
   2  14   3      132.30      177.62     39.49 o 
   3  14   3       25.05       19.63     33.81 o 
   4  14   3      363.34      353.71     44.37 o 
   5  14   3        1.86      -10.62     34.17 o 
   6  14   3       16.93       -4.51     39.24 o 
  -8  15   3       38.38      -35.12     52.06 o 
  -7  15   3        4.58       54.06     45.15 o 
  -6  15   3       85.97       66.49     49.70 o 
  -5  15   3       48.95       39.32     42.72 o 
  -4  15   3       15.38        8.70     40.11 o 
  -3  15   3      134.10      148.31     43.10 o 
  -1  15   3       45.13       38.52     29.41 o 
   0  15   3        4.02       38.80     31.81 o 
   2  15   3       37.32       55.72     36.16 o 
   3  15   3        0.13      -26.32     36.91 o 
   4  15   3      182.06      209.68     43.11 o 
   5  15   3      171.73       96.65     40.66 o 
  -7  16   3       37.30       86.27     53.21 o 
  -6  16   3       38.27        0.27     51.29 o 
  -5  16   3        1.03       27.50     49.23 o 
  -4  16   3        7.51       31.21     41.73 o 
  -3  16   3       80.46       58.34     44.73 o 
   2  16   3       20.70       67.84     43.27 o 
   3  16   3       32.78       20.97     37.77 o 
   4  16   3       76.96      124.42     47.75 o 
  -6  17   3        7.13      -15.11     46.65 o 
  -5  17   3      111.88       95.55     51.67 o 
  -4  17   3      143.38      157.16     53.24 o 
  -3  17   3      158.56      160.69     51.15 o 
   2  17   3       28.35       66.60     42.33 o 
  -5  18   3       31.82       28.50     43.88 o 
  -4  18   3       29.46       21.50     56.18 o 
  -3  18   3        4.78       50.64     54.36 o 
  -3  19   3       38.16      106.60     53.88 o 
 -13   0   4        1.17       -5.70     43.54 o 
 -12   0   4      159.50      103.89     45.91 o 
 -11   0   4        2.22       86.58     46.69 o 
 -10   0   4      125.15      101.68     41.46 o 
  -9   0   4        0.01      -36.07     41.46 o 
  -8   0   4      188.06      164.01     36.30 o 
  -7   0   4      420.72      493.41     38.65 o 
  -6   0   4       28.05       65.36     29.05 o 
  -5   0   4     1186.33     1202.38     36.88 o 
  -4   0   4      436.90      410.06     12.06 o 
  -3   0   4     4032.47     4191.30     28.23 o 
  -2   0   4      351.81      359.46      9.51 o 
  -1   0   4     1978.32     1682.11     17.93 o 
   0   0   4    13493.49    13471.46     49.48 o 
   1   0   4    12365.87    12139.67     32.66 o 
   2   0   4    20099.13    20253.04     62.95 o 
   3   0   4    21850.26    21149.60     76.53 o 
   4   0   4     1788.72     1631.46     18.36 o 
   5   0   4      585.13      635.30     14.40 o 
   6   0   4     2742.30     2611.05     57.34 o 
   7   0   4     1658.89     1667.66     54.03 o 
   8   0   4      404.31      450.31     39.93 o 
   9   0   4       86.44      130.79     38.51 o 
  10   0   4       31.70       50.35     29.44 o 
  11   0   4       91.20       24.77     29.27 o 
 -13   1   4       27.68       45.26     73.12 o 
 -12   1   4       69.90      104.85     33.67 o 
 -11   1   4      331.92      352.89     60.16 o 
 -10   1   4        5.20      -14.65     20.54 o 
  -9   1   4       57.58       73.58     21.10 o 
  -8   1   4        0.49       37.95     26.05 o 
  -7   1   4        0.54       -8.08     15.79 o 
  -6   1   4       59.03       28.90     14.29 o 
  -5   1   4     4789.23     4932.44     27.60 o 
  -4   1   4     1388.19     1542.67     17.01 o 
  -3   1   4      888.28      929.57     18.55 o 
  -2   1   4     1277.27     1181.06     12.61 o 
  -1   1   4    13475.31    13308.77     56.63 o 
   0   1   4    16713.12    16222.04     43.14 o 
   1   1   4    37241.83    37219.55     82.68 o 
   2   1   4      558.37      563.52      6.99 o 
   3   1   4      113.45      105.57      5.86 o 
   4   1   4        0.17        9.01      7.64 o 
   5   1   4      280.61      272.95     12.43 o 
   6   1   4      271.73      288.26     18.63 o 
   7   1   4       72.89       66.10     23.24 o 
   8   1   4       25.97       16.79     23.37 o 
   9   1   4        2.90       -0.22     25.80 o 
  10   1   4       18.68       28.70     24.26 o 
  11   1   4       19.67       32.52     26.81 o 
 -12   2   4      241.28      295.55     33.52 o 
 -11   2   4        0.97      -15.56     34.51 o 
 -10   2   4      186.24      223.72     32.48 o 
  -9   2   4      104.39      147.90     20.63 o 
  -8   2   4        6.14       18.15     17.42 o 
  -7   2   4      226.85      232.92     17.40 o 
  -6   2   4     2304.34     2242.33     29.03 o 
  -5   2   4       29.85        0.52     12.71 o 
  -4   2   4     3041.79     3030.05     27.28 o 
  -3   2   4    15120.48    14960.80     60.21 o 
  -2   2   4     1832.39     1884.14     13.13 o 
  -1   2   4       49.59       29.05      8.99 o 
   0   2   4     2568.24     2468.22     24.90 o 
   1   2   4    27389.13    26635.67     59.76 o 
   2   2   4      823.83      738.23      8.01 o 
   3   2   4     1004.52     1045.76     12.31 o 
   4   2   4      752.68      695.11     12.45 o 
   5   2   4       22.71       35.86     14.36 o 
   6   2   4      370.21      360.57     27.85 o 
   7   2   4        6.68       -0.74     18.40 o 
   8   2   4      128.04      130.71     20.81 o 
   9   2   4      359.26      329.07     24.48 o 
  10   2   4      164.98      140.53     24.46 o 
  11   2   4       18.12        4.86     24.53 o 
 -12   3   4      126.29      113.94     57.74 o 
 -11   3   4       36.10       31.78     35.17 o 
 -10   3   4      113.71      163.12     32.59 o 
  -9   3   4       42.36       57.53     28.36 o 
  -8   3   4      482.18      489.07     23.06 o 
  -7   3   4       52.41       87.01     16.55 o 
  -6   3   4      915.65     1021.41     22.96 o 
  -5   3   4       95.92      102.23     13.71 o 
  -4   3   4     1710.38     1720.90     19.64 o 
  -3   3   4     6034.18     6368.99     30.54 o 
  -2   3   4    10311.14    10126.53     27.69 o 
  -1   3   4       45.14       88.77     10.32 o 
   0   3   4    14001.22    13524.93     63.62 o 
   1   3   4        9.99       30.56      5.88 o 
   2   3   4     1296.05     1193.79     11.31 o 
   3   3   4      540.42      516.27     10.53 o 
   4   3   4        3.85       -4.47      8.28 o 
   5   3   4      103.63      100.47     14.74 o 
   6   3   4      963.63      881.72     23.72 o 
   7   3   4      212.72      233.72     20.41 o 
   8   3   4      279.15      284.48     23.49 o 
   9   3   4       26.01       54.44     20.79 o 
  10   3   4       95.75       59.29     23.59 o 
  11   3   4        3.09      -10.33     19.25 o 
 -12   4   4        9.45       12.87     32.74 o 
 -11   4   4        3.64        6.43     41.09 o 
 -10   4   4      185.76      168.90     31.48 o 
  -9   4   4      167.32      218.80     30.69 o 
  -8   4   4       16.61       26.43     17.33 o 
  -7   4   4      177.68      169.96     17.34 o 
  -6   4   4      416.56      465.46     18.48 o 
  -5   4   4      152.43      162.65     14.17 o 
  -4   4   4       72.63       75.21     10.29 o 
  -3   4   4     4762.90     4748.23     27.72 o 
  -2   4   4     1591.07     1663.98     19.56 o 
  -1   4   4     5578.78     5839.19     54.57 o 
   0   4   4       13.02        4.35      7.18 o 
   1   4   4      811.28      791.21     10.58 o 
   2   4   4        4.67        3.36      6.49 o 
   3   4   4     6167.90     6253.71     28.81 o 
   4   4   4     1777.33     1667.39     18.14 o 
   5   4   4      296.92      295.32     17.00 o 
   6   4   4      193.80      181.31     18.58 o 
   7   4   4       62.47       71.55     19.09 o 
   8   4   4       29.69       22.65     19.91 o 
   9   4   4       30.15       62.95     21.56 o 
  10   4   4        0.32       45.27     24.60 o 
  11   4   4       10.09       34.54     20.92 o 
 -12   5   4        8.19       12.07     63.75 o 
 -11   5   4       10.09      -22.66     32.88 o 
 -10   5   4       11.98       15.18     29.81 o 
  -9   5   4       46.59       73.01     30.94 o 
  -8   5   4       34.63       14.65     27.05 o 
  -7   5   4      293.66      276.15     19.40 o 
  -6   5   4        8.14       11.08     14.73 o 
  -5   5   4     5656.68     5758.25     42.36 o 
  -4   5   4     2193.41     2213.69     22.87 o 
  -3   5   4      538.41      545.65     21.36 o 
  -2   5   4     6969.45     7580.93     56.47 o 
  -1   5   4      795.77      822.91     19.67 o 
   0   5   4       20.15       22.95      5.98 o 
   1   5   4       22.16       22.68      5.15 o 
   2   5   4     1516.79     1538.11     13.35 o 
   3   5   4      469.22      486.34     12.95 o 
   4   5   4     1769.63     1735.36     28.21 o 
   5   5   4     1140.83     1210.32     40.19 o 
   6   5   4      174.48      140.30     36.40 o 
   7   5   4       33.93       42.88     21.53 o 
   8   5   4      129.16      150.37     20.26 o 
   9   5   4        7.57        7.23     21.93 o 
  10   5   4      135.97      156.20     24.14 o 
  11   5   4       31.08       60.74     22.23 o 
 -12   6   4       54.95        3.79     68.95 o 
 -11   6   4      113.57       20.35     27.35 o 
 -10   6   4      111.25       17.10     44.53 o 
  -9   6   4      373.26      323.10     40.59 o 
  -8   6   4      213.17      178.71     28.48 o 
  -7   6   4        2.31        8.76     15.80 o 
  -6   6   4      304.01      288.99     17.17 o 
  -5   6   4     3075.81     2997.87     28.29 o 
  -4   6   4     9507.97     9669.72     59.59 o 
  -3   6   4      420.05      560.10     16.67 o 
  -2   6   4     8412.86     8441.32     36.65 o 
  -1   6   4        6.05        5.43     14.36 o 
   0   6   4      649.71      631.37      9.15 o 
   1   6   4      588.45      571.35     10.45 o 
   2   6   4       46.19       41.87      6.75 o 
   3   6   4      352.42      385.76     11.80 o 
   4   6   4     4827.81     4685.98     32.72 o 
   5   6   4      792.42      839.26     21.36 o 
   6   6   4      266.13      245.67     21.98 o 
   7   6   4       46.05       23.31     33.25 o 
   8   6   4        2.97       26.15     23.30 o 
   9   6   4      118.02      138.45     25.30 o 
  10   6   4       14.81       -4.36     22.67 o 
  11   6   4      118.78      135.57     47.68 o 
 -12   7   4        5.24      -10.18     36.82 o 
 -11   7   4       13.04        6.96     39.53 o 
 -10   7   4       41.88       22.03     30.84 o 
  -9   7   4      246.48      168.02     50.55 o 
  -8   7   4       22.02       16.96     27.70 o 
  -7   7   4        0.10       17.63     25.57 o 
  -6   7   4      152.72      133.56     18.90 o 
  -5   7   4        3.66       14.07     15.33 o 
  -4   7   4     4712.96     4615.37     37.77 o 
  -3   7   4       57.08       64.10     14.02 o 
  -2   7   4     1008.60     1104.29     15.35 o 
  -1   7   4      409.75      482.77     18.95 o 
   0   7   4      536.36      582.30     23.17 o 
   1   7   4       44.71       34.21     10.14 o 
   2   7   4      149.86      135.74      7.23 o 
   3   7   4      873.49      873.93     13.46 o 
   4   7   4      126.76      143.70     13.86 o 
   5   7   4      110.30      117.65     15.36 o 
   6   7   4       98.26       75.21     16.93 o 
   7   7   4      105.64      113.39     22.12 o 
   8   7   4       27.81       19.44     36.24 o 
   9   7   4       56.62       67.57     37.64 o 
  10   7   4      107.38       79.35     29.74 o 
 -11   8   4       17.21       21.83     45.56 o 
 -10   8   4       10.04      -17.65     27.76 o 
  -9   8   4      135.19      146.29     32.32 o 
  -8   8   4     1419.31     1529.77     65.89 o 
  -7   8   4     1900.93     1930.14     66.68 o 
  -6   8   4       25.19       20.70     38.76 o 
  -5   8   4       11.16        1.23     14.48 o 
  -4   8   4      965.46     1004.02     22.21 o 
  -3   8   4      144.52      128.28     14.95 o 
  -2   8   4      237.20      216.77      9.45 o 
  -1   8   4     1976.49     1897.43     29.91 o 
   0   8   4     5372.87     5512.87     77.34 o 
   1   8   4        1.96        5.74     10.58 o 
   2   8   4        0.80        8.99      6.49 o 
   3   8   4       10.22       11.97     10.13 o 
   4   8   4        0.16       10.68     17.49 o 
   5   8   4      335.66      387.47     23.69 o 
   6   8   4      217.85      232.21     25.54 o 
   7   8   4        5.04       15.19     23.41 o 
   8   8   4       75.70       48.03     25.28 o 
   9   8   4       83.80       79.58     31.02 o 
  10   8   4      279.59      306.34     48.14 o 
 -11   9   4       13.09       90.78     55.06 o 
 -10   9   4      245.01      202.92     48.11 o 
  -9   9   4        2.30       -0.59     44.71 o 
  -8   9   4       19.27       40.14     42.83 o 
  -7   9   4       13.20        2.31     42.90 o 
  -6   9   4     2445.68     2503.07     70.39 o 
  -5   9   4       69.32       76.58     16.27 o 
  -4   9   4       89.28       87.08     15.21 o 
  -3   9   4      291.74      317.95     16.89 o 
  -2   9   4        2.99       31.74     15.78 o 
  -1   9   4     1166.20     1124.15     25.94 o 
   0   9   4      265.76      278.36     24.47 o 
   1   9   4     1139.69     1193.04     19.54 o 
   2   9   4     1140.56     1157.82     21.65 o 
   3   9   4      548.44      542.58     19.47 o 
   4   9   4      248.41      293.75     21.44 o 
   5   9   4      451.33      459.95     25.18 o 
   6   9   4      125.68      115.63     24.51 o 
   7   9   4        5.05      -14.79     22.04 o 
   8   9   4       25.21       42.44     24.89 o 
   9   9   4      173.23      117.67     29.73 o 
  10   9   4        1.21       -6.57     38.90 o 
 -11  10   4        0.98        3.90     48.39 o 
 -10  10   4        5.10       -2.84     48.41 o 
  -9  10   4        2.82      -29.53     47.16 o 
  -8  10   4        0.00        6.14     43.43 o 
  -7  10   4        3.27       -8.56     43.35 o 
  -6  10   4      103.01       63.22     44.75 o 
  -5  10   4      214.54      169.41     42.42 o 
  -4  10   4       21.30       -9.64     15.42 o 
  -3  10   4      103.62      117.31     20.93 o 
  -2  10   4      180.07      182.99     20.66 o 
  -1  10   4      133.89      153.18     29.89 o 
   0  10   4      125.27      128.03     13.47 o 
   1  10   4      401.19      405.09     20.85 o 
   2  10   4      102.40      123.89     15.50 o 
   3  10   4        3.05        8.37     14.73 o 
   4  10   4      694.48      747.51     35.30 o 
   5  10   4      931.89      958.95     31.33 o 
   6  10   4       33.54       27.05     20.50 o 
   7  10   4       22.97       27.72     22.77 o 
   8  10   4        9.56      -10.16     25.20 o 
   9  10   4       60.94       71.57     35.10 o 
 -10  11   4        0.26      -22.47     50.45 o 
  -9  11   4        3.78        4.87     42.80 o 
  -8  11   4      217.15      191.54     48.23 o 
  -7  11   4       69.67       61.57     40.34 o 
  -6  11   4        9.68       -3.58     39.80 o 
  -5  11   4       11.66       19.43     44.13 o 
  -4  11   4     1708.87     1856.57     38.25 o 
  -3  11   4      726.16      796.63     29.01 o 
  -2  11   4        1.28       29.12     26.81 o 
  -1  11   4       82.59       67.75     29.56 o 
   0  11   4       32.77       47.34     30.79 o 
   1  11   4     1469.60     1418.90     50.57 o 
   2  11   4      357.36      368.31     30.03 o 
   3  11   4      999.71     1008.84     33.84 o 
   4  11   4      912.36      907.89     46.95 o 
   5  11   4        1.28       -2.08     19.75 o 
   6  11   4      123.33      158.24     24.84 o 
   7  11   4        3.70       48.44     31.71 o 
   8  11   4        8.57       27.01     30.15 o 
   9  11   4        0.09       47.47     32.76 o 
 -10  12   4       23.41       14.09     50.77 o 
  -9  12   4      190.79      283.09     56.22 o 
  -8  12   4        5.87       18.29     44.42 o 
  -7  12   4       42.18       67.47     44.33 o 
  -6  12   4       76.69       35.17     40.54 o 
  -5  12   4        0.10       27.75     45.68 o 
  -4  12   4       99.13       84.85     43.13 o 
  -3  12   4       52.85       60.25     22.86 o 
  -2  12   4       46.94       26.37     29.90 o 
  -1  12   4      192.98      184.98     34.00 o 
   0  12   4     2642.51     2536.33     63.03 o 
   1  12   4      497.14      500.21     40.11 o 
   2  12   4      129.51      179.92     25.90 o 
   3  12   4      380.70      380.72     38.84 o 
   4  12   4      114.06       92.52     31.33 o 
   5  12   4       14.47        4.34     31.30 o 
  -9  13   4        0.00       77.79     49.82 o 
  -8  13   4       27.46       -1.18     40.82 o 
  -7  13   4       14.96      105.50     48.11 o 
  -6  13   4       46.98       64.12     42.87 o 
  -5  13   4       27.83       25.68     42.49 o 
  -4  13   4       89.10       91.94     45.47 o 
  -3  13   4      163.80      175.78     44.71 o 
  -2  13   4      778.90      641.32     38.58 o 
  -1  13   4     2002.52     1794.08     57.39 o 
   0  13   4      319.86      293.18     39.09 o 
   1  13   4       35.85       49.53     34.19 o 
   2  13   4      930.54     1004.45     38.41 o 
   3  13   4        4.06       -1.63     32.13 o 
   4  13   4      386.27      318.33     40.62 o 
  -9  14   4        0.53       50.86     49.25 o 
  -8  14   4        6.59      -20.83     42.60 o 
  -7  14   4       12.71       23.07     46.84 o 
  -6  14   4      278.40      271.42     49.34 o 
  -5  14   4      112.13       74.42     47.78 o 
  -4  14   4        0.19        9.67     43.17 o 
  -3  14   4       11.45       -7.46     39.42 o 
  -2  14   4       16.47       33.70     29.93 o 
  -1  14   4       25.63        8.24     33.81 o 
   0  14   4      195.78      181.21     38.03 o 
   1  14   4      169.31      217.69     38.20 o 
   2  14   4        1.91       14.38     34.59 o 
   3  14   4      449.03      412.24     43.05 o 
  -8  15   4       93.34       96.74     52.76 o 
  -7  15   4        0.20       -0.69     46.90 o 
  -6  15   4       24.91       28.70     53.07 o 
  -5  15   4       42.20       42.77     44.03 o 
  -4  15   4       40.11       62.05     46.47 o 
  -3  15   4      236.44      262.92     48.98 o 
  -1  15   4      326.23      283.57     35.69 o 
   0  15   4        4.39       10.29     31.05 o 
   1  15   4        0.21       11.46     34.29 o 
   2  15   4       52.10       68.93     35.14 o 
  -7  16   4        4.27      -16.40     54.42 o 
  -6  16   4       13.40       56.64     54.80 o 
  -5  16   4        8.44       50.86     45.23 o 
  -4  16   4      473.50      480.08     57.65 o 
  -3  16   4       65.32       35.73     48.03 o 
  -1  16   4      325.33      282.73     40.81 o 
   0  16   4      450.73      402.49     44.03 o 
  -6  17   4      162.84      144.89     55.60 o 
  -5  17   4        0.00       23.42     42.86 o 
  -4  17   4        2.29       11.98     54.35 o 
  -3  17   4      128.02      167.85     50.82 o 
  -5  18   4      107.16       79.60     50.12 o 
  -4  18   4       11.06       11.09     45.43 o 
  -3  18   4       36.16       96.45     50.54 o 
 -13   1   5       11.44       95.76     32.63 o 
 -12   1   5       27.83       52.42     32.24 o 
 -11   1   5       41.14       44.93     29.96 o 
 -10   1   5       84.00       91.34     20.90 o 
  -9   1   5       17.63       32.29     20.82 o 
  -8   1   5      246.34      273.22     20.85 o 
  -7   1   5      139.23      133.34     17.29 o 
  -6   1   5       29.37       30.68      9.56 o 
  -5   1   5     6132.93     6310.64     32.84 o 
  -4   1   5      142.38      105.23      8.18 o 
  -3   1   5      194.30      227.47      7.84 o 
  -2   1   5      973.30      939.56      9.63 o 
  -1   1   5    10731.83    10537.42     39.91 o 
   0   1   5    19837.72    19348.68     91.03 o 
   1   1   5    24452.06    23872.93     63.43 o 
   2   1   5      491.17      460.17      7.01 o 
   3   1   5       28.51       31.39      6.05 o 
   4   1   5     3850.79     3804.27     31.97 o 
   5   1   5      778.15      768.90     14.76 o 
   6   1   5        2.15      -10.48     14.34 o 
   7   1   5      293.73      271.17     18.76 o 
   8   1   5      197.92      225.92     19.77 o 
   9   1   5      242.56      245.15     20.74 o 
  10   1   5        0.24       26.30     19.25 o 
  11   1   5        8.24       14.26     21.48 o 
 -13   2   5        0.06       78.84     35.25 o 
 -12   2   5      134.17      172.77     31.63 o 
 -11   2   5       57.27       51.79     28.68 o 
 -10   2   5        6.78       -0.65     19.50 o 
  -9   2   5      143.97      135.61     20.57 o 
  -8   2   5      200.58      199.99     19.51 o 
  -7   2   5       32.32       24.85     15.86 o 
  -6   2   5     1271.11     1214.43     24.40 o 
  -5   2   5      547.49      559.72     17.95 o 
  -4   2   5      134.20      139.49     11.39 o 
  -3   2   5      800.70      893.36     12.74 o 
  -2   2   5      731.23      779.64      8.69 o 
  -1   2   5      789.50      705.99     12.61 o 
   0   2   5      424.33      451.72      9.97 o 
   1   2   5     3013.06     2903.56     21.83 o 
   2   2   5     3591.34     3463.07     15.31 o 
   3   2   5       15.68       11.22      6.46 o 
   4   2   5     2240.42     2257.30     17.94 o 
   5   2   5      177.11      171.13     14.30 o 
   6   2   5       67.17       73.00     14.92 o 
   7   2   5       17.70       10.75     16.37 o 
   8   2   5       19.81       11.64     17.27 o 
   9   2   5       24.78        9.90     18.57 o 
  10   2   5      154.47      154.74     25.96 o 
  11   2   5       28.84       87.69     22.70 o 
 -12   3   5       86.02       77.02     62.16 o 
 -11   3   5       64.73      159.42     53.20 o 
 -10   3   5      165.16      183.35     32.33 o 
  -9   3   5       46.67       27.22     19.19 o 
  -8   3   5       26.96       28.07     18.47 o 
  -7   3   5       52.59       68.88     17.66 o 
  -6   3   5       88.18       88.21     14.94 o 
  -5   3   5      524.94      566.61     16.68 o 
  -4   3   5     1161.27     1191.85     17.68 o 
  -3   3   5     1027.12     1005.96     15.27 o 
  -2   3   5     1787.56     1758.78     13.42 o 
  -1   3   5      707.28      711.68     14.43 o 
   0   3   5      265.40      232.87     10.26 o 
   1   3   5     7873.38     7571.70     30.19 o 
   2   3   5      311.62      309.18      6.95 o 
   3   3   5     3162.02     3111.55     16.27 o 
   4   3   5      569.15      577.64     12.62 o 
   5   3   5       91.58       77.60     13.66 o 
   6   3   5      632.15      653.16     20.08 o 
   7   3   5      377.02      412.78     20.32 o 
   8   3   5      535.24      564.16     26.30 o 
   9   3   5      182.75      210.52     20.66 o 
  10   3   5       28.35       52.52     18.25 o 
  11   3   5        5.42       34.45     20.68 o 
 -12   4   5       63.52       33.59     47.42 o 
 -11   4   5       56.16       44.73     29.14 o 
 -10   4   5       92.79       70.34     29.56 o 
  -9   4   5      905.90      894.38     38.89 o 
  -8   4   5     1344.87     1332.97     29.08 o 
  -7   4   5      167.66      152.11     18.51 o 
  -6   4   5       16.79       39.36     15.67 o 
  -5   4   5      513.77      572.84     16.05 o 
  -4   4   5     1002.65      958.01     17.27 o 
  -3   4   5        5.71       13.45      7.69 o 
  -2   4   5      215.38      221.40      9.42 o 
  -1   4   5      518.85      535.89     12.96 o 
   0   4   5      478.48      465.10     11.68 o 
   1   4   5      176.62      169.43      5.78 o 
   2   4   5      336.77      390.38      9.06 o 
   3   4   5        8.26        2.12      7.45 o 
   4   4   5      166.47      164.45     11.08 o 
   5   4   5      412.51      474.35     20.47 o 
   6   4   5        0.80       -2.41     14.40 o 
   7   4   5      212.97      175.78     19.19 o 
   8   4   5       79.28       74.14     18.18 o 
   9   4   5       52.38       75.52     19.39 o 
  10   4   5        7.75       37.84     18.52 o 
  11   4   5        6.86       20.57     19.75 o 
 -12   5   5       32.07       56.90     32.10 o 
 -11   5   5       24.64       -3.29     33.01 o 
 -10   5   5       40.98       46.76     29.51 o 
  -9   5   5     1206.59     1254.54     42.46 o 
  -8   5   5      356.85      354.00     34.17 o 
  -7   5   5      259.42      270.81     19.28 o 
  -6   5   5     1170.58     1327.52     25.46 o 
  -5   5   5     5946.07     5819.95     37.59 o 
  -4   5   5     1109.08     1209.61     23.77 o 
  -3   5   5     4738.18     4499.62     25.95 o 
  -2   5   5     3595.98     3459.34     26.39 o 
  -1   5   5     6963.87     7150.16     66.12 o 
   0   5   5     2671.55     2828.10     21.35 o 
   1   5   5      174.94      187.18      7.04 o 
   2   5   5     4011.78     4025.16     22.44 o 
   3   5   5      170.13      163.58      8.41 o 
   4   5   5      837.95      840.35     15.62 o 
   5   5   5       25.98       35.83     11.85 o 
   6   5   5       13.85        5.83     16.68 o 
   7   5   5       40.95       20.63     19.29 o 
   8   5   5       29.51       12.25     19.49 o 
   9   5   5        8.54        3.32     21.22 o 
  10   5   5      158.42      225.59     35.07 o 
  11   5   5        0.01       18.59     28.58 o 
 -12   6   5        2.74      -29.68     30.87 o 
 -11   6   5       40.40      -20.84     29.71 o 
 -10   6   5       71.57       10.93     31.52 o 
  -9   6   5      364.34      278.86     31.62 o 
  -8   6   5       35.87       11.03     28.24 o 
  -7   6   5      307.93      275.75     19.47 o 
  -6   6   5     1572.64     1649.41     28.14 o 
  -5   6   5     1543.81     1564.80     23.58 o 
  -4   6   5      699.78      638.68     19.00 o 
  -3   6   5     2310.74     2471.53     20.45 o 
  -2   6   5     7795.75     7613.09    128.29 o 
  -1   6   5      121.98       83.68     15.28 o 
   0   6   5     3746.90     3873.01     36.85 o 
   1   6   5      248.05      246.40      7.38 o 
   2   6   5     1347.91     1309.12     13.47 o 
   3   6   5      941.60      990.68     13.54 o 
   4   6   5      797.91      831.83     15.36 o 
   5   6   5      597.50      605.08     16.79 o 
   6   6   5        0.88       -0.14     16.86 o 
   7   6   5        1.38        4.36     17.78 o 
   8   6   5       50.13       52.07     21.16 o 
   9   6   5       17.93      -15.89     19.17 o 
  10   6   5       29.25        6.25     39.55 o 
 -12   7   5       11.54      -16.48     49.50 o 
 -11   7   5      140.83      130.80     33.61 o 
 -10   7   5        2.29       -3.59     29.99 o 
  -9   7   5        0.14        1.94     27.26 o 
  -8   7   5      295.65      237.37     30.54 o 
  -7   7   5      141.99      127.86     19.07 o 
  -6   7   5       82.64       66.81     19.08 o 
  -5   7   5      498.58      524.74     22.22 o 
  -4   7   5     3180.86     3213.07     33.82 o 
  -3   7   5     1981.15     2088.65     29.56 o 
  -2   7   5     4388.85     4480.00     38.45 o 
  -1   7   5     2440.80     2440.04     34.14 o 
   0   7   5     1333.42     1439.89     21.06 o 
   1   7   5      263.13      285.23     16.33 o 
   2   7   5     1763.91     1661.17     21.35 o 
   3   7   5     2466.18     2414.01     31.98 o 
   4   7   5       16.44       12.59      9.71 o 
   5   7   5       65.52       88.32     18.77 o 
   6   7   5      654.82      698.35     23.39 o 
   7   7   5      206.26      226.55     20.50 o 
   8   7   5      116.58       97.75     33.00 o 
   9   7   5       59.26       94.81     43.23 o 
  10   7   5       92.25      114.14     37.87 o 
 -11   8   5        0.65       65.19     34.41 o 
 -10   8   5       55.41       24.70     29.13 o 
  -9   8   5      212.02      268.85     31.16 o 
  -8   8   5      288.43      270.85     47.03 o 
  -7   8   5      319.15      291.96     47.92 o 
  -6   8   5      803.67      797.27     28.40 o 
  -5   8   5       79.49       63.88     19.76 o 
  -4   8   5      342.59      342.41     19.44 o 
  -3   8   5      440.69      422.50     12.19 o 
  -2   8   5     1060.10      979.86     23.54 o 
  -1   8   5     1046.41     1037.05     25.74 o 
   0   8   5      359.11      402.84     16.74 o 
   1   8   5     3741.09     3837.75     31.55 o 
   2   8   5      900.29      879.44     17.69 o 
   3   8   5      512.22      533.18     14.98 o 
   4   8   5      178.22      172.05     17.00 o 
   5   8   5      445.62      400.36     24.22 o 
   6   8   5       50.19       44.92     33.23 o 
   7   8   5      109.13      139.91     25.01 o 
   8   8   5        3.72       51.50     35.98 o 
   9   8   5        1.49       77.95     39.36 o 
  10   8   5        0.06       39.97     41.44 o 
 -11   9   5        1.19       24.60     51.42 o 
 -10   9   5       11.75      -14.32     40.68 o 
  -9   9   5       92.04       72.16     45.52 o 
  -8   9   5      830.99      815.12     54.59 o 
  -7   9   5     1256.73     1241.98     62.27 o 
  -6   9   5      856.24      870.25     53.14 o 
  -5   9   5      321.71      307.33     24.00 o 
  -4   9   5      162.59      133.14     16.84 o 
  -3   9   5     1033.37     1057.87     30.02 o 
  -2   9   5     1786.48     1868.07     56.85 o 
  -1   9   5        0.65        0.63     16.81 o 
   0   9   5       58.98       75.13     14.16 o 
   1   9   5      614.09      634.70     14.82 o 
   2   9   5      219.63      207.21     13.06 o 
   3   9   5      381.98      404.09     18.76 o 
   4   9   5      221.55      231.06     18.29 o 
   5   9   5        7.71        9.63     21.21 o 
   6   9   5       33.11       34.61     21.82 o 
   7   9   5      143.88      166.82     38.05 o 
   8   9   5      205.35      196.98     36.32 o 
   9   9   5       14.75      112.87     37.36 o 
 -11  10   5        0.08      -52.54     52.54 o 
 -10  10   5       67.94       69.94     48.04 o 
  -9  10   5       83.74       68.47     48.24 o 
  -8  10   5        8.77       11.54     42.42 o 
  -7  10   5        0.85       37.28     47.05 o 
  -6  10   5       33.11       18.18     43.90 o 
  -5  10   5        0.13      -24.36     32.08 o 
  -4  10   5       59.49       74.79     17.90 o 
  -3  10   5      181.51      189.42     23.64 o 
  -2  10   5      645.63      660.25     25.40 o 
  -1  10   5       38.39       42.09     18.54 o 
   0  10   5       68.77       70.42     19.34 o 
   1  10   5      346.78      366.53     21.30 o 
   2  10   5        1.53       13.57     11.53 o 
   3  10   5      577.22      576.73     21.06 o 
   4  10   5      162.00      182.08     20.51 o 
   5  10   5      351.00      354.95     25.37 o 
   6  10   5      137.74      147.97     31.53 o 
   7  10   5       53.00       98.08     35.95 o 
   8  10   5       26.50       47.06     34.96 o 
   9  10   5       81.56       57.87     35.24 o 
 -10  11   5       87.48       78.59     52.67 o 
  -9  11   5        1.45       16.85     46.71 o 
  -8  11   5      162.39      116.25     49.08 o 
  -7  11   5      780.07      786.53     53.45 o 
  -6  11   5      145.47      104.57     41.94 o 
  -5  11   5       71.82       77.37     44.06 o 
  -4  11   5       62.53       84.51     22.51 o 
  -3  11   5        7.17       -9.64     22.74 o 
  -2  11   5        3.06       12.89     26.91 o 
  -1  11   5      218.72      249.93     32.91 o 
   0  11   5       21.35        6.31     19.69 o 
   1  11   5       31.67       23.52     34.07 o 
   2  11   5      256.68      236.99     23.93 o 
   3  11   5      588.66      604.62     29.92 o 
   5  11   5       48.11        2.62     27.38 o 
   6  11   5        2.95      -23.81     29.76 o 
   7  11   5        0.09       12.04     29.76 o 
   8  11   5        3.62       19.34     36.40 o 
   9  11   5        0.25        8.49     37.96 o 
 -10  12   5        1.91      -48.98     48.98 o 
  -9  12   5       41.45      164.24     54.84 o 
  -8  12   5       17.31       18.27     44.51 o 
  -7  12   5       90.20      176.67     48.79 o 
  -6  12   5      510.04      394.99     47.86 o 
  -5  12   5       29.28       22.85     45.25 o 
  -4  12   5       67.83       84.40     24.35 o 
  -3  12   5       10.89       -4.79     24.06 o 
  -2  12   5       23.85       54.99     31.65 o 
  -1  12   5      108.24      116.17     31.92 o 
   0  12   5      254.17      227.61     37.98 o 
   1  12   5      174.68      221.04     40.13 o 
   2  12   5       17.00       19.29     23.75 o 
   3  12   5     1063.80     1163.00     57.49 o 
  -9  13   5       40.18       78.41     48.51 o 
  -8  13   5       72.89       80.76     43.72 o 
  -7  13   5       36.90       42.85     46.55 o 
  -6  13   5       29.46       33.73     41.33 o 
  -5  13   5      320.41      276.56     45.96 o 
  -4  13   5      559.93      742.69     55.96 o 
  -3  13   5       18.11       39.16     41.44 o 
  -2  13   5      137.28      149.64     33.20 o 
  -1  13   5      178.78      160.84     34.77 o 
   0  13   5      439.46      398.81     43.07 o 
   1  13   5      561.34      476.41     46.20 o 
   2  13   5        8.81       -8.97     39.23 o 
  -9  14   5        0.02       31.59     49.57 o 
  -8  14   5       26.71       35.85     45.98 o 
  -7  14   5       84.39       78.33     45.25 o 
  -6  14   5       25.56       24.18     47.75 o 
  -5  14   5      129.10      128.90     48.57 o 
  -4  14   5        0.07        4.21     51.38 o 
  -3  14   5       30.72      -12.93     47.20 o 
  -2  14   5      918.56      789.58     44.87 o 
  -1  14   5       52.01       75.69     35.75 o 
   0  14   5      156.95      104.63     34.48 o 
   1  14   5      377.04      295.19     43.82 o 
   2  14   5      140.39      157.76     39.32 o 
  -8  15   5        1.47       74.82     74.29 o 
  -7  15   5       36.29       -0.56     51.31 o 
  -6  15   5      109.96       91.72     44.92 o 
  -5  15   5       68.76       63.33     49.94 o 
  -4  15   5        0.22       65.27     51.25 o 
  -3  15   5       17.44       16.09     46.54 o 
  -2  15   5       69.09       77.62     34.84 o 
  -1  15   5      477.48      482.65     43.12 o 
   0  15   5       50.75       59.35     37.81 o 
   1  15   5      231.14      248.82     43.65 o 
   2  15   5       19.14       27.22     37.03 o 
  -7  16   5        0.02      -13.53     49.74 o 
  -6  16   5       59.24       81.90     56.39 o 
  -5  16   5        1.64      -45.22     49.28 o 
  -4  16   5       76.84       67.27     49.37 o 
  -3  16   5       43.70       42.33     46.31 o 
  -1  16   5       79.73       64.62     32.71 o 
   0  16   5       91.43       65.13     36.32 o 
   1  16   5        9.85       57.46     41.10 o 
  -6  17   5        5.80       71.19     61.21 o 
  -5  17   5       23.75      -15.77     54.19 o 
  -4  17   5        0.00       32.85     44.02 o 
  -3  17   5      140.13      189.63     54.16 o 
   0  17   5        1.95       12.16     34.53 o 
  -4  18   5        0.92       73.63     77.46 o 
  -3  18   5        0.60       17.27     58.11 o 
 -13   0   6      247.20      178.12     53.31 o 
 -12   0   6       25.15       76.69     43.28 o 
 -11   0   6        0.52       49.04     27.95 o 
 -10   0   6       87.27       69.26     25.02 o 
  -9   0   6       57.09       52.26     32.06 o 
  -8   0   6       52.81       55.63     22.43 o 
  -7   0   6     1230.72     1361.27     33.55 o 
  -6   0   6     2920.30     2860.98     40.50 o 
  -5   0   6    27740.57    27911.61     71.50 o 
  -4   0   6     2231.94     2351.38     21.85 o 
  -3   0   6       11.40       14.33      8.55 o 
  -2   0   6     5452.48     5284.33     23.88 o 
  -1   0   6      730.28      638.66     15.64 o 
   0   0   6       16.54        8.50     10.57 o 
   1   0   6     9111.80     8800.78     36.36 o 
   2   0   6     1747.09     1729.70     26.68 o 
   3   0   6     2051.41     2229.07     19.66 o 
   4   0   6     3685.06     3912.72     36.77 o 
   5   0   6      533.83      538.71     17.99 o 
   6   0   6     1962.07     1890.70     39.32 o 
   7   0   6      202.87      240.10     27.07 o 
   8   0   6      234.55      213.25     27.87 o 
   9   0   6       59.82       69.33     26.90 o 
  10   0   6       24.91       50.15     28.95 o 
  11   0   6       77.35       20.57     28.40 o 
 -13   1   6        3.88       64.08     88.33 o 
 -12   1   6       68.87       58.59     22.48 o 
 -11   1   6       61.33       44.20     17.41 o 
 -10   1   6        0.92       10.14     17.21 o 
  -9   1   6       48.11       54.05     17.34 o 
  -8   1   6      971.86      957.56     26.82 o 
  -7   1   6      789.07      759.43     19.98 o 
  -6   1   6     2147.18     2358.83     23.23 o 
  -5   1   6      131.08      121.37      9.92 o 
  -4   1   6     2643.26     2710.57     16.74 o 
  -3   1   6      369.14      360.91      8.38 o 
  -2   1   6     5128.39     4815.11     22.63 o 
  -1   1   6      371.75      362.26     10.18 o 
   0   1   6       22.50       30.43      8.50 o 
   1   1   6     1851.19     2006.32     14.40 o 
   2   1   6      462.69      474.57      8.65 o 
   3   1   6      422.40      435.55      8.30 o 
   4   1   6     3262.59     3272.87     21.23 o 
   5   1   6      993.46      969.54     15.37 o 
   6   1   6        2.55        2.82     15.15 o 
   7   1   6        3.40        6.39     16.82 o 
   8   1   6      148.86      182.01     19.24 o 
   9   1   6       38.65       30.81     18.59 o 
  10   1   6      131.48      168.62     26.35 o 
  11   1   6        0.11       -0.03     23.46 o 
 -13   2   6       28.62      116.09     34.03 o 
 -12   2   6        0.43        6.97     33.59 o 
 -11   2   6       77.99      110.52     30.35 o 
 -10   2   6       38.42       28.61     30.35 o 
  -9   2   6      589.16      640.30     26.35 o 
  -8   2   6        0.87       13.75     18.13 o 
  -7   2   6      236.72      202.58     18.67 o 
  -6   2   6       92.52       90.43     11.49 o 
  -5   2   6      174.17      239.20     13.84 o 
  -4   2   6     1780.03     1838.05     17.03 o 
  -3   2   6     3331.99     3526.86     18.59 o 
  -2   2   6      550.24      515.02      7.98 o 
  -1   2   6       92.08      121.99      9.35 o 
   0   2   6     1259.19     1225.62     14.96 o 
   1   2   6      328.72      321.80      7.97 o 
   2   2   6      504.20      523.99      8.25 o 
   3   2   6      588.11      584.84      8.92 o 
   4   2   6     1082.69     1127.80     13.28 o 
   5   2   6     1495.30     1454.25     22.97 o 
   6   2   6      230.85      230.04     17.01 o 
   7   2   6      306.99      373.15     19.79 o 
   8   2   6      161.00      163.79     18.39 o 
   9   2   6       20.63      -13.20     20.29 o 
  10   2   6       10.49       50.05     26.92 o 
  11   2   6       17.53        6.11     22.49 o 
 -12   3   6       27.44      107.78     94.81 o 
 -11   3   6       16.05       82.90     29.73 o 
 -10   3   6       94.58      100.93     42.13 o 
  -9   3   6       35.37       46.56     20.02 o 
  -8   3   6      779.53      775.34     25.59 o 
  -7   3   6       98.92       74.11     17.10 o 
  -6   3   6      777.44      824.15     21.93 o 
  -5   3   6       38.41       29.11     12.39 o 
  -4   3   6      159.99      165.39     10.90 o 
  -3   3   6     5404.11     5247.70     24.19 o 
  -2   3   6     7660.70     7515.82     39.17 o 
  -1   3   6     1179.86     1190.97     15.21 o 
   0   3   6     2735.48     2742.87     22.62 o 
   1   3   6      432.93      422.03      9.14 o 
   2   3   6     1871.94     1938.04     15.57 o 
   3   3   6       45.09       61.16      6.49 o 
   4   3   6      111.88      120.08     10.51 o 
   5   3   6      259.98      264.87     17.65 o 
   6   3   6      372.80      360.12     19.23 o 
   7   3   6      281.90      278.41     18.90 o 
   8   3   6      351.04      312.98     20.30 o 
   9   3   6       34.84       52.42     18.68 o 
  10   3   6        8.58       19.31     24.05 o 
 -12   4   6        0.13       18.68     45.84 o 
 -11   4   6       18.92       23.66     29.96 o 
 -10   4   6        2.21      -15.39     46.34 o 
  -9   4   6      173.19      163.31     38.03 o 
  -8   4   6        4.68      -23.18     24.53 o 
  -7   4   6      105.45      119.70     18.14 o 
  -6   4   6      580.83      579.74     20.26 o 
  -5   4   6      106.85      114.69     13.25 o 
  -4   4   6     6574.59     6855.24     40.10 o 
  -3   4   6      733.81      771.71     12.08 o 
  -2   4   6     1372.66     1543.44     20.53 o 
  -1   4   6     2862.70     3123.11     32.95 o 
   0   4   6     3906.19     3904.00     67.36 o 
   1   4   6     7799.19     7825.25     23.15 o 
   2   4   6        2.12       11.29      5.72 o 
   3   4   6      541.98      574.04     11.73 o 
   4   4   6     2098.34     2055.27     21.30 o 
   5   4   6       68.71       56.71     15.43 o 
   6   4   6        4.21       -6.64     17.94 o 
   7   4   6      107.07      102.39     19.57 o 
   8   4   6      842.58      903.63     25.06 o 
   9   4   6        1.50       -1.26     26.70 o 
  10   4   6       10.45       10.31     24.80 o 
 -12   5   6        1.90       32.58     26.75 o 
 -11   5   6        4.23      -19.53     34.06 o 
 -10   5   6       83.16       63.51     33.79 o 
  -9   5   6       35.19       26.62     25.68 o 
  -8   5   6     1450.14     1491.99     31.21 o 
  -7   5   6      156.30      135.49     18.73 o 
  -6   5   6        1.91       11.43     15.21 o 
  -5   5   6     1521.24     1525.18     22.75 o 
  -4   5   6     1285.87     1325.65     20.07 o 
  -3   5   6        0.08        2.43      9.94 o 
  -2   5   6       71.25       59.42     11.28 o 
  -1   5   6      362.98      411.30     12.96 o 
   0   5   6       16.63        5.41      5.80 o 
   1   5   6     1666.35     1604.07     11.88 o 
   2   5   6     1917.85     1826.62     30.71 o 
   3   5   6      253.45      239.59      9.68 o 
   4   5   6      126.97      125.15     11.05 o 
   5   5   6      553.77      572.18     20.16 o 
   6   5   6        5.87       16.79     17.72 o 
   7   5   6      152.23      111.62     19.47 o 
   8   5   6        0.37       11.33     24.65 o 
   9   5   6      183.22      186.89     27.57 o 
  10   5   6       76.85      125.66     64.82 o 
 -12   6   6       30.64      -65.09     65.09 o 
 -11   6   6       13.23      -32.80     32.80 o 
 -10   6   6      392.36      362.39     81.21 o 
  -9   6   6       75.97       84.44     29.10 o 
  -8   6   6      239.68      260.21     21.91 o 
  -7   6   6       23.09       23.86     17.13 o 
  -6   6   6       67.59       70.02     16.36 o 
  -5   6   6     1135.97     1183.19     24.51 o 
  -4   6   6      903.83      905.22     17.90 o 
  -3   6   6      916.52      960.11     15.63 o 
  -2   6   6      532.55      521.77     16.78 o 
  -1   6   6     1884.41     1841.01     27.04 o 
   0   6   6      121.83      113.36      8.01 o 
   1   6   6      275.26      296.83      8.32 o 
   2   6   6     2397.35     2409.85     20.44 o 
   3   6   6     1931.51     1806.70     18.78 o 
   4   6   6       43.77       43.80     10.39 o 
   5   6   6        5.95        6.17     14.84 o 
   6   6   6       43.85       52.77     17.44 o 
   7   6   6       15.43       29.62     22.33 o 
   8   6   6        2.16       29.63     24.91 o 
   9   6   6       69.52       85.90     28.29 o 
  10   6   6        1.40       33.71     43.14 o 
 -12   7   6        3.48      -24.36     34.12 o 
 -11   7   6        1.89       24.34     54.56 o 
 -10   7   6      540.09      502.12     36.61 o 
  -9   7   6      664.00      647.53     37.37 o 
  -8   7   6     1890.39     2038.29     47.53 o 
  -7   7   6        3.72       26.32     17.81 o 
  -6   7   6     1626.03     1606.35     29.24 o 
  -5   7   6     1320.17     1276.37     41.80 o 
  -4   7   6      191.19      163.73     12.97 o 
  -3   7   6       76.71       92.39     11.31 o 
  -2   7   6      204.84      271.12     20.01 o 
  -1   7   6       69.28       39.97     18.19 o 
   0   7   6     2714.50     2725.90     17.73 o 
   1   7   6     2136.20     2247.90     21.08 o 
   2   7   6     1263.21     1240.26     16.30 o 
   3   7   6      195.60      229.30     10.85 o 
   4   7   6      108.04      107.05     13.25 o 
   5   7   6      263.82      224.18     17.58 o 
   6   7   6      139.96      126.77     22.52 o 
   7   7   6       70.31       70.04     25.16 o 
   8   7   6        1.83       18.20     34.48 o 
   9   7   6        4.87       32.72     37.24 o 
  10   7   6       19.11       20.04     41.89 o 
 -11   8   6       21.94       40.18     41.94 o 
 -10   8   6       18.41      -10.96     26.78 o 
  -9   8   6      392.49      426.72     57.85 o 
  -8   8   6      389.48      394.40     47.12 o 
  -7   8   6      215.50      179.83     46.39 o 
  -6   8   6      592.37      607.09     28.24 o 
  -5   8   6        0.14      -15.30     21.34 o 
  -4   8   6      173.25      117.31     17.69 o 
  -3   8   6      354.39      442.17     19.69 o 
  -2   8   6      502.21      448.84     22.50 o 
  -1   8   6       29.74       28.81     31.54 o 
   0   8   6     1990.88     2063.05     33.35 o 
   1   8   6      852.14      880.59     16.57 o 
   2   8   6       35.13       24.23      9.58 o 
   3   8   6      244.15      235.40     13.29 o 
   4   8   6        0.99        0.51     21.67 o 
   5   8   6        0.76      -30.53     30.53 o 
   6   8   6      118.13      105.96     36.07 o 
   7   8   6      444.98      521.15     46.26 o 
   8   8   6      154.67      193.00     40.69 o 
   9   8   6       17.37       48.39     41.43 o 
 -11   9   6       41.74      -31.17     53.70 o 
 -10   9   6        4.72       30.08     40.00 o 
  -9   9   6      121.49      101.27     46.54 o 
  -8   9   6      705.73      641.45     53.16 o 
  -7   9   6      641.06      634.31     55.48 o 
  -6   9   6      248.43      194.40     30.71 o 
  -5   9   6       25.59       27.47     22.09 o 
  -4   9   6     3810.76     3663.50     49.49 o 
  -3   9   6      127.90      146.02     17.90 o 
  -2   9   6       70.63       85.21     20.25 o 
  -1   9   6      133.15      162.75     20.55 o 
   0   9   6     1623.99     1745.86     30.07 o 
   1   9   6      442.09      434.99     14.19 o 
   2   9   6      183.36      191.78     15.53 o 
   3   9   6      176.51      159.15     21.48 o 
   4   9   6      101.90      122.19     24.24 o 
   5   9   6       56.18       41.14     30.84 o 
   6   9   6        9.23      -19.75     32.65 o 
   7   9   6       12.99       22.21     34.49 o 
   8   9   6      152.75      143.29     43.23 o 
   9   9   6       76.85       65.86     41.64 o 
 -10  10   6       13.46       70.00     49.79 o 
  -9  10   6        9.82       59.39     49.27 o 
  -8  10   6       92.20       61.90     45.43 o 
  -7  10   6       71.59       81.50     45.78 o 
  -6  10   6     1471.55     1286.48     62.59 o 
  -5  10   6       14.21       -1.57     21.77 o 
  -4  10   6     1689.42     1752.56     51.60 o 
  -3  10   6       65.72       76.12     18.85 o 
  -2  10   6      417.28      483.56     29.91 o 
  -1  10   6     1261.60     1351.01     33.92 o 
   0  10   6       11.35       43.03     33.77 o 
   1  10   6      134.29      134.88     19.20 o 
   2  10   6       67.30       83.40     19.21 o 
   3  10   6      380.26      362.09     25.04 o 
   4  10   6      261.07      285.07     36.07 o 
   5  10   6      355.93      392.64     36.75 o 
   6  10   6       55.47        6.35     33.36 o 
   7  10   6       10.13      -20.11     35.09 o 
   8  10   6      106.51       69.63     40.12 o 
   9  10   6        1.49       -8.82     39.70 o 
 -10  11   6        8.83      -43.50     50.29 o 
  -9  11   6       16.23       63.14     45.60 o 
  -8  11   6       29.81       54.83     46.18 o 
  -7  11   6       22.32       29.99     43.89 o 
  -6  11   6      883.16      844.32     57.92 o 
  -5  11   6        3.55       19.14     23.60 o 
  -4  11   6      161.52      151.80     24.37 o 
  -3  11   6      132.21      132.23     25.50 o 
  -2  11   6      896.68      924.50     29.27 o 
  -1  11   6       17.45       19.49     21.16 o 
   0  11   6       44.15       44.88     15.56 o 
   1  11   6      205.14      147.51     37.73 o 
   2  11   6      160.41      145.34     41.62 o 
   3  11   6      980.09      905.63     51.51 o 
   4  11   6        1.69       17.58     40.01 o 
   5  11   6       40.36       49.14     28.43 o 
   6  11   6      136.36      114.76     32.13 o 
   7  11   6       19.28      -16.07     36.34 o 
   8  11   6      160.02       82.33     40.08 o 
 -10  12   6        7.81      -23.76     51.23 o 
  -9  12   6       26.66       75.62     53.10 o 
  -8  12   6       35.26       57.46     47.73 o 
  -7  12   6      153.08      198.02     45.36 o 
  -6  12   6      148.56      204.40     46.44 o 
  -5  12   6      188.99      142.52     44.02 o 
  -4  12   6      232.96      263.09     28.37 o 
  -3  12   6       15.53       17.85     30.37 o 
  -2  12   6      915.19      919.57     47.32 o 
  -1  12   6       14.58       43.93     35.98 o 
   0  12   6      235.78      227.90     38.25 o 
   1  12   6       56.46       53.94     38.65 o 
   2  12   6      174.34      218.82     43.33 o 
   3  12   6      418.07      343.47     46.28 o 
  -9  13   6       15.29       44.48     53.63 o 
  -8  13   6        6.01        0.94     49.07 o 
  -7  13   6      272.10      234.26     46.95 o 
  -6  13   6       99.67      140.44     48.82 o 
  -5  13   6        0.17       -9.32     46.16 o 
  -4  13   6      330.44      328.96     50.83 o 
  -3  13   6      357.50      324.07     35.14 o 
  -2  13   6       23.43       33.04     33.99 o 
  -1  13   6     1345.81     1455.05     57.57 o 
   0  13   6      103.72      157.84     41.57 o 
   1  13   6        0.04       -2.82     39.33 o 
   2  13   6      169.52      192.45     42.14 o 
   3  13   6       17.68       19.81     38.86 o 
  -9  14   6       45.79       22.09     54.33 o 
  -8  14   6        1.29       36.29     50.98 o 
  -7  14   6        2.64      -29.65     47.87 o 
  -6  14   6        1.12       -6.13     47.90 o 
  -5  14   6      140.13       84.12     44.86 o 
  -4  14   6        8.55       66.39     45.06 o 
  -3  14   6        2.88       -0.84     31.56 o 
  -2  14   6       50.18        3.62     31.15 o 
  -1  14   6      151.99      155.97     39.03 o 
   0  14   6       89.10      105.90     35.75 o 
   1  14   6       27.77       14.45     41.16 o 
   2  14   6      161.65      142.58     38.73 o 
   3  14   6      103.12      131.51     44.87 o 
  -8  15   6      141.02      215.17     57.49 o 
  -7  15   6       78.71      -43.62     54.43 o 
  -6  15   6       35.46       58.86     51.55 o 
  -5  15   6        4.95      -29.68     48.35 o 
  -4  15   6      311.08      303.50     50.72 o 
  -3  15   6       73.37      -14.58     48.18 o 
  -2  15   6       80.35       84.87     33.26 o 
  -1  15   6      244.42      256.85     39.76 o 
   0  15   6        7.73      -16.51     37.20 o 
   1  15   6      114.74       41.96     41.73 o 
   2  15   6       41.13       69.63     37.50 o 
  -7  16   6       37.01       19.52     51.43 o 
  -6  16   6      162.71      215.54     48.64 o 
  -5  16   6       56.81       21.83     52.39 o 
  -4  16   6      144.51      216.42     56.80 o 
  -3  16   6        0.51       -5.03     42.14 o 
  -2  16   6        6.24       44.89     33.80 o 
  -1  16   6       87.41       79.50     39.70 o 
   0  16   6       13.80       11.10     40.13 o 
   1  16   6       81.43      118.00     43.68 o 
   2  16   6        0.01       49.58     42.98 o 
  -6  17   6       40.84       78.45     46.79 o 
  -5  17   6       13.13      -10.43     49.74 o 
  -4  17   6       16.87       54.62     56.25 o 
  -3  17   6       20.71       21.41     52.76 o 
  -1  17   6       84.24       46.32     41.77 o 
   0  17   6      172.30      163.64     40.30 o 
   1  17   6        9.73       61.75     42.87 o 
  -4  18   6        6.18       32.75     50.79 o 
  -3  18   6       26.29        3.74     50.08 o 
   0  18   6        1.92       43.68     43.63 o 
 -13   1   7       17.58       65.29     38.94 o 
 -12   1   7       28.20       52.93     37.05 o 
 -11   1   7      198.71      212.17     21.12 o 
 -10   1   7      102.02       71.74     17.28 o 
  -9   1   7      280.06      317.62     20.13 o 
  -8   1   7        9.89      -11.26     16.19 o 
  -7   1   7       18.65       10.85     14.62 o 
  -6   1   7     2495.39     2595.61     34.10 o 
  -5   1   7      636.11      638.83     15.66 o 
  -4   1   7     1437.30     1434.74     13.49 o 
  -3   1   7     1776.63     2006.28     22.20 o 
  -2   1   7      205.42      248.59      7.43 o 
  -1   1   7    10497.43    10105.49     64.37 o 
   0   1   7      110.54       99.49      9.52 o 
   1   1   7     2853.99     2892.58     18.16 o 
   2   1   7     2383.05     2286.82     14.80 o 
   3   1   7     3054.03     2888.23     21.56 o 
   4   1   7       44.24       42.62      7.71 o 
   5   1   7      438.07      457.75     13.32 o 
   6   1   7      594.47      634.91     20.77 o 
   7   1   7      196.75      177.90     17.73 o 
   8   1   7       62.82       64.33     17.54 o 
   9   1   7       66.59       53.06     21.71 o 
  10   1   7       27.60       23.68     20.31 o 
 -12   2   7       84.49       75.09     23.11 o 
 -11   2   7       21.41       12.28     18.07 o 
 -10   2   7        4.67        3.84     16.65 o 
  -9   2   7        8.49        3.04     19.65 o 
  -8   2   7       12.24       19.14     19.26 o 
  -7   2   7      275.93      300.81     20.03 o 
  -6   2   7       37.40       25.56     10.69 o 
  -5   2   7      532.76      457.89     13.79 o 
  -4   2   7       33.81       22.99      9.19 o 
  -3   2   7     1839.46     1812.16     14.71 o 
  -2   2   7     2475.38     2410.91     19.15 o 
  -1   2   7      299.54      368.78     12.27 o 
   0   2   7     4245.10     4137.70     24.39 o 
   1   2   7     1401.05     1365.46     13.46 o 
   2   2   7       68.04       43.38      6.23 o 
   3   2   7     7541.35     7435.89     35.77 o 
   4   2   7      415.55      367.27     14.80 o 
   5   2   7        0.39        8.23     11.97 o 
   6   2   7       49.07       77.13     16.62 o 
   7   2   7       82.20      101.32     17.96 o 
   8   2   7      115.23      111.58     26.03 o 
   9   2   7       99.53       70.94     23.54 o 
  10   2   7        2.98      -18.66     22.41 o 
 -12   3   7      183.89      161.77     31.56 o 
 -11   3   7      127.79      191.11     31.90 o 
 -10   3   7        8.88       -4.18     19.66 o 
  -9   3   7      178.95      158.86     22.16 o 
  -8   3   7       83.62       87.84     20.48 o 
  -7   3   7        5.11      -17.05     17.05 o 
  -6   3   7       59.62       41.40     15.66 o 
  -5   3   7     2752.41     2785.87     44.67 o 
  -4   3   7     2078.06     1972.29     18.06 o 
  -3   3   7      207.17      229.91      8.85 o 
  -2   3   7      394.13      379.32      8.47 o 
  -1   3   7     1162.45     1045.92     17.85 o 
   0   3   7      820.07      840.65     14.48 o 
   1   3   7     9636.58     9593.15     33.00 o 
   2   3   7      426.40      468.40      9.51 o 
   3   3   7     5987.27     6142.55     44.01 o 
   4   3   7      578.89      586.46     19.90 o 
   5   3   7      219.05      215.06     15.58 o 
   6   3   7      367.51      357.37     21.40 o 
   7   3   7      105.18      102.12     20.19 o 
   8   3   7       57.55       51.98     21.00 o 
   9   3   7        6.15       -5.62     22.86 o 
  10   3   7        0.84      -17.08     23.32 o 
 -12   4   7      119.15      220.77     41.21 o 
 -11   4   7      316.79      335.12     33.90 o 
 -10   4   7      413.11      357.65     33.32 o 
  -9   4   7      266.47      269.71     34.79 o 
  -8   4   7      163.51      158.40     33.85 o 
  -7   4   7     2733.08     2783.22     37.14 o 
  -6   4   7       47.49       82.48     15.99 o 
  -5   4   7     1386.06     1383.49     20.77 o 
  -4   4   7       15.56        6.74      9.83 o 
  -3   4   7      113.69      111.87      8.83 o 
  -2   4   7     3490.59     3378.38     23.01 o 
  -1   4   7      552.32      591.84     13.84 o 
   0   4   7      125.40      129.47     11.72 o 
   1   4   7      951.92     1016.45     12.67 o 
   2   4   7      833.07      792.82     10.71 o 
   3   4   7     2523.94     2472.81     21.37 o 
   4   4   7       64.72       62.46     10.66 o 
   5   4   7      445.57      469.05     17.39 o 
   6   4   7       30.06       53.44     24.83 o 
   7   4   7       58.85       45.02     46.74 o 
   8   4   7        0.40        0.41     28.03 o 
   9   4   7      216.79      226.38     30.05 o 
  10   4   7       12.21      -10.00     55.04 o 
 -12   5   7        4.49       -9.36     32.48 o 
 -11   5   7      314.63      265.74     73.35 o 
 -10   5   7      126.17      114.85     49.73 o 
  -9   5   7      152.96      142.01     21.08 o 
  -8   5   7      378.33      386.76     23.94 o 
  -7   5   7       54.61       58.44     17.56 o 
  -6   5   7      187.45      193.83     18.01 o 
  -5   5   7      937.80      962.22     19.19 o 
  -4   5   7       30.99       47.21     10.22 o 
  -3   5   7       84.10       92.55     10.85 o 
  -2   5   7      516.11      571.20     16.50 o 
  -1   5   7       60.95       81.44      9.78 o 
   0   5   7       41.39       27.89      8.51 o 
   1   5   7       66.45       62.99      5.96 o 
   2   5   7     1644.81     1620.00     17.23 o 
   3   5   7       28.25       15.88      9.05 o 
   4   5   7      291.39      292.86     15.05 o 
   5   5   7        6.86       12.80     17.41 o 
   6   5   7      930.13      943.29     34.28 o 
   7   5   7        0.07        1.83     22.87 o 
   8   5   7       75.92       69.46     25.71 o 
   9   5   7      104.07      134.75     30.14 o 
  10   5   7        0.26        5.52     32.46 o 
 -12   6   7       12.64      -44.44     44.44 o 
 -11   6   7        6.01      -12.84     30.93 o 
 -10   6   7       15.09        0.65     28.71 o 
  -9   6   7      308.79      262.40     30.90 o 
  -8   6   7       38.36       24.27     20.36 o 
  -7   6   7      691.29      659.51     24.05 o 
  -6   6   7      926.22      923.33     24.28 o 
  -5   6   7       40.02       43.49     13.18 o 
  -4   6   7     1455.61     1568.57     21.80 o 
  -3   6   7       86.75       88.27     11.60 o 
  -2   6   7       19.61       22.93     16.14 o 
  -1   6   7       16.55       29.31      9.05 o 
   0   6   7     1583.86     1727.38     14.56 o 
   1   6   7      134.91      136.87      6.69 o 
   2   6   7     1188.74     1246.80     21.36 o 
   3   6   7      197.68      178.70     12.40 o 
   4   6   7       37.58       52.69     12.15 o 
   5   6   7       58.98       59.06     18.63 o 
   6   6   7       65.38       54.82     22.22 o 
   7   6   7      531.75      505.96     30.23 o 
   8   6   7        7.42        5.69     26.48 o 
   9   6   7        0.82       17.93     25.02 o 
  10   6   7        0.17      -32.08     39.14 o 
 -12   7   7        8.08      -33.22     33.22 o 
 -11   7   7        1.11        6.75     42.58 o 
 -10   7   7      184.73      158.94     66.07 o 
  -9   7   7       20.91       29.49     27.29 o 
  -8   7   7      234.65      280.81     22.58 o 
  -7   7   7      248.05      265.59     21.14 o 
  -6   7   7     3051.48     3066.50     37.62 o 
  -5   7   7      213.22      218.30     20.04 o 
  -4   7   7      600.69      598.18     18.92 o 
  -3   7   7       93.59       92.09     12.07 o 
  -2   7   7      996.91      968.21     27.48 o 
  -1   7   7      557.14      537.24     15.08 o 
   0   7   7      552.11      544.51     14.32 o 
   1   7   7     1392.16     1342.71     24.03 o 
   2   7   7     1640.06     1675.88     59.24 o 
   3   7   7        1.67      -12.90     15.35 o 
   4   7   7       62.02       69.89     17.12 o 
   5   7   7      191.74      204.04     20.21 o 
   6   7   7        0.30       10.19     22.07 o 
   7   7   7       55.00       38.23     22.64 o 
   8   7   7       16.70      -17.59     40.05 o 
   9   7   7        4.09      -31.58     42.39 o 
 -11   8   7        0.08       60.33     49.97 o 
 -10   8   7      108.26      135.79     31.24 o 
  -9   8   7      231.29      265.23     69.02 o 
  -8   8   7       82.73       67.20     28.30 o 
  -7   8   7      150.01      115.63     25.37 o 
  -6   8   7       33.29       54.95     23.22 o 
  -5   8   7       47.77       73.80     21.59 o 
  -4   8   7       82.31       52.09     20.71 o 
  -3   8   7      158.39      179.91     17.63 o 
  -2   8   7      213.14      278.85     20.90 o 
  -1   8   7      626.93      604.68     25.34 o 
   0   8   7      428.49      456.84     15.13 o 
   1   8   7       90.66      111.89     22.96 o 
   2   8   7       99.05      110.16     15.37 o 
   3   8   7      233.89      272.91     17.81 o 
   4   8   7      115.31       96.44     25.27 o 
   5   8   7      252.19      255.75     27.01 o 
   6   8   7      168.90      142.94     34.13 o 
   7   8   7       60.73       37.19     35.46 o 
   8   8   7       70.07       38.96     34.09 o 
 -11   9   7       80.49       53.94     52.99 o 
 -10   9   7       87.26      146.13     49.49 o 
  -9   9   7        0.04      -17.01     46.53 o 
  -8   9   7        4.05       39.96     45.30 o 
  -7   9   7       33.57       37.03     44.16 o 
  -6   9   7      351.30      365.10     37.61 o 
  -5   9   7       22.52        4.86     22.59 o 
  -4   9   7      260.45      261.35     25.02 o 
  -3   9   7      383.31      421.21     33.66 o 
  -2   9   7        0.40       -6.49     19.63 o 
  -1   9   7       11.86       -1.43     29.04 o 
   0   9   7     1269.65     1235.12     28.48 o 
   1   9   7      796.23      799.33     40.74 o 
   2   9   7        4.65        7.39     19.08 o 
   3   9   7      224.88      197.59     24.65 o 
   4   9   7       68.28       43.14     23.12 o 
   5   9   7       51.50       93.98     31.59 o 
   6   9   7       52.92       47.07     32.53 o 
   7   9   7        2.98      -34.78     37.14 o 
   8   9   7       18.43      -13.33     34.88 o 
   9   9   7       13.61      -41.59     41.59 o 
 -11  10   7        1.03      -42.12     42.12 o 
 -10  10   7       73.21       97.35     54.36 o 
  -9  10   7       72.67      101.08     50.77 o 
  -8  10   7       81.40       19.33     49.53 o 
  -7  10   7      426.44      475.44     49.44 o 
  -6  10   7      587.49      520.00     43.23 o 
  -5  10   7      410.52      377.55     28.20 o 
  -4  10   7       31.89       16.48     24.58 o 
  -3  10   7        7.83        6.75     22.65 o 
  -2  10   7      192.05      248.35     34.65 o 
  -1  10   7      277.55      251.84     36.89 o 
   0  10   7      942.00     1031.43     49.06 o 
   1  10   7       11.52      -13.76     35.92 o 
   2  10   7       26.82        6.78     19.86 o 
   3  10   7       24.65       25.26     21.81 o 
   4  10   7        1.72       -8.55     22.94 o 
   5  10   7      390.26      414.44     39.60 o 
   6  10   7        1.36       15.17     32.12 o 
   7  10   7        2.15        6.63     35.03 o 
   8  10   7        3.87      -17.13     36.28 o 
 -10  11   7       55.51       60.83     43.60 o 
  -9  11   7        0.83       80.31     46.97 o 
  -8  11   7      104.71       49.00     43.24 o 
  -7  11   7      605.95      633.61     57.29 o 
  -6  11   7       29.89        9.45     45.27 o 
  -5  11   7      125.93      110.12     25.70 o 
  -4  11   7      128.98      153.21     26.61 o 
  -3  11   7        0.34       11.98     30.81 o 
  -2  11   7        6.64        0.08     31.25 o 
  -1  11   7       51.69       47.91     33.86 o 
   0  11   7        8.89       11.11     36.12 o 
   1  11   7      261.29      247.86     40.02 o 
   2  11   7      342.71      353.25     47.12 o 
   3  11   7      101.86       53.73     39.84 o 
   4  11   7       20.93       19.34     39.53 o 
   5  11   7       67.82       71.39     31.21 o 
   6  11   7        1.54       44.68     34.31 o 
   7  11   7       71.21       84.72     34.94 o 
   8  11   7       13.04        5.85     32.83 o 
 -10  12   7        2.08       58.13     54.20 o 
  -9  12   7        2.22       18.87     48.82 o 
  -8  12   7      136.41       82.46     51.17 o 
  -7  12   7       18.30       33.70     49.13 o 
  -6  12   7      111.64      145.43     49.80 o 
  -5  12   7       17.87       23.25     24.90 o 
  -4  12   7        6.19       25.24     25.90 o 
  -3  12   7      260.09      330.02     39.16 o 
  -2  12   7       95.87      119.95     36.76 o 
  -1  12   7       14.18       18.14     36.97 o 
   0  12   7      645.34      575.41     45.40 o 
   1  12   7        3.89       33.03     40.19 o 
   2  12   7        1.32        2.92     39.75 o 
   3  12   7       84.96       62.62     40.79 o 
   4  12   7       15.07       15.10     36.62 o 
  -9  13   7      103.93       94.16     54.96 o 
  -8  13   7       61.50       76.43     51.97 o 
  -7  13   7       82.53       43.86     52.38 o 
  -6  13   7      747.94      765.51     59.66 o 
  -5  13   7        5.23       -0.92     43.09 o 
  -4  13   7       27.98       50.02     26.18 o 
  -3  13   7      524.70      454.13     38.39 o 
  -2  13   7      919.74      911.24     49.63 o 
  -1  13   7       18.06       40.77     38.58 o 
   0  13   7       81.48      -15.13     40.49 o 
   1  13   7        7.26       75.88     42.88 o 
   2  13   7        4.85       14.91     41.14 o 
   3  13   7       34.68       -0.91     43.31 o 
  -8  14   7       80.73      122.76     52.73 o 
  -7  14   7        0.26      -48.41     52.63 o 
  -6  14   7       91.41      107.41     51.11 o 
  -5  14   7      179.82      166.26     52.35 o 
  -4  14   7        0.19       24.35     46.17 o 
  -3  14   7       90.94      109.02     37.51 o 
  -2  14   7      125.04      143.34     34.60 o 
  -1  14   7        8.89      -23.31     38.78 o 
   0  14   7      112.00      137.32     38.49 o 
   1  14   7       41.24       17.12     41.70 o 
   2  14   7       89.92       79.87     43.42 o 
   3  14   7        0.07       30.38     38.56 o 
  -8  15   7       42.36      108.01     48.06 o 
  -7  15   7        6.82      -26.94     44.54 o 
  -6  15   7       29.05       58.14     50.02 o 
  -5  15   7       18.73      -14.10     52.67 o 
  -4  15   7      171.63      236.20     50.10 o 
  -3  15   7       25.03       -9.69     27.16 o 
  -2  15   7       12.57        5.15     33.71 o 
  -1  15   7       40.67       55.54     37.51 o 
   0  15   7      677.35      814.09     56.18 o 
   1  15   7      323.56      251.28     45.27 o 
   2  15   7       29.31      -14.69     42.22 o 
   3  15   7      100.83      147.38     49.83 o 
  -7  16   7        8.83      -35.28     57.64 o 
  -6  16   7       14.11      109.90     59.70 o 
  -5  16   7       86.79       56.32     53.85 o 
  -4  16   7      566.55      619.50     60.10 o 
  -3  16   7      153.61       51.81     47.20 o 
  -2  16   7        3.06      -32.24     35.59 o 
  -1  16   7        3.88       53.82     40.70 o 
   0  16   7        0.78      -28.71     40.45 o 
   1  16   7       96.99       90.70     41.96 o 
   2  16   7        0.33       32.99     39.12 o 
  -5  17   7       26.60      -57.77     57.77 o 
  -4  17   7       18.93       97.46     59.63 o 
  -3  17   7       73.48       30.45     55.11 o 
  -1  17   7      118.89       74.38     43.33 o 
   0  17   7       48.54        6.78     36.86 o 
   1  17   7       20.12       77.21     36.77 o 
   2  17   7       16.23       12.49     39.40 o 
  -3  18   7        9.79       46.19     45.27 o 
  -1  18   7      125.03      128.44     41.97 o 
   0  18   7       12.77       11.59     46.64 o 
   1  18   7       92.49      148.64     43.54 o 
 -12   0   8        0.08       46.44     85.57 o 
 -11   0   8       17.85        0.20     23.44 o 
 -10   0   8       16.32        1.81     26.67 o 
  -9   0   8      239.79      221.46     26.83 o 
  -8   0   8        1.71       -0.09     22.01 o 
  -7   0   8     1377.36     1304.12     33.99 o 
  -6   0   8     1616.21     1731.25     26.34 o 
  -5   0   8     1583.35     1664.21     22.16 o 
  -4   0   8      782.29      846.14     16.69 o 
  -3   0   8    14609.60    14815.48     81.83 o 
  -2   0   8       50.19       49.87      9.09 o 
  -1   0   8    16951.16    17478.59     72.77 o 
   0   0   8     1729.59     1932.09     24.77 o 
   1   0   8     1385.79     1152.82     18.04 o 
   2   0   8    19296.70    19134.63     62.70 o 
   3   0   8      470.95      463.21     17.20 o 
   4   0   8       74.17       84.25     12.68 o 
   5   0   8      151.26      153.03     21.61 o 
   6   0   8     1418.37     1320.40     48.40 o 
   7   0   8     1086.49     1089.42     36.20 o 
   8   0   8        2.59       -7.49     33.15 o 
   9   0   8      253.85      299.71     49.14 o 
  10   0   8        2.31      -44.36     44.36 o 
 -12   1   8        2.58        3.88     17.89 o 
 -11   1   8       20.36       15.08     19.04 o 
 -10   1   8        9.99       42.94     17.80 o 
  -9   1   8       63.96      124.61     18.39 o 
  -8   1   8       75.96      103.30     17.15 o 
  -7   1   8      138.99      139.23     16.32 o 
  -6   1   8       18.43       25.09     11.20 o 
  -5   1   8        6.61        2.29      8.08 o 
  -4   1   8       12.41        7.09      7.65 o 
  -3   1   8        1.16        6.25      6.70 o 
  -2   1   8      603.89      569.09      9.13 o 
  -1   1   8     3330.57     3275.06     21.07 o 
   0   1   8      215.26      195.61     10.83 o 
   1   1   8       68.34       82.11      8.00 o 
   2   1   8     5865.06     5855.04     27.02 o 
   3   1   8      349.00      363.71     10.91 o 
   4   1   8      219.42      215.08     10.15 o 
   5   1   8        3.48        0.08     10.87 o 
   6   1   8        5.44       36.12     19.30 o 
   7   1   8      264.33      280.12     23.14 o 
   8   1   8        2.12       21.06     20.75 o 
   9   1   8       21.00       11.02     26.38 o 
  10   1   8        1.04       19.14     26.50 o 
 -12   2   8        7.55       34.23     25.95 o 
 -11   2   8      214.05      255.48     20.81 o 
 -10   2   8        0.11        0.26     17.83 o 
  -9   2   8      352.41      364.48     20.85 o 
  -8   2   8      104.81      104.30     16.93 o 
  -7   2   8      289.41      329.48     17.61 o 
  -6   2   8       25.49        9.77     10.90 o 
  -5   2   8      357.86      384.50     12.08 o 
  -4   2   8     1357.14     1351.00     15.09 o 
  -3   2   8     5700.08     5753.38     30.15 o 
  -2   2   8     2254.21     1955.58     30.59 o 
  -1   2   8      108.87      107.70     11.21 o 
   0   2   8      216.38      274.01     11.43 o 
   1   2   8     1856.00     1753.84     15.81 o 
   2   2   8       12.18       10.90      6.55 o 
   3   2   8      775.88      759.25     12.59 o 
   4   2   8     2718.41     2634.68     27.49 o 
   5   2   8     1836.58     1866.95     32.37 o 
   6   2   8      320.84      317.90     30.27 o 
   7   2   8      127.08      160.46     20.80 o 
   8   2   8       36.26       43.20     21.41 o 
   9   2   8       46.59       63.42     27.06 o 
  10   2   8        0.22       16.44     28.27 o 
 -12   3   8      117.75       88.37     28.65 o 
 -11   3   8        0.95       33.94     23.89 o 
 -10   3   8      627.26      615.19     23.42 o 
  -9   3   8        2.36        1.94     16.90 o 
  -8   3   8       79.07       71.89     18.71 o 
  -7   3   8      361.03      323.57     18.15 o 
  -6   3   8      893.59      886.28     20.00 o 
  -5   3   8     1476.37     1469.64     26.60 o 
  -4   3   8      441.36      354.44     10.79 o 
  -3   3   8     1076.63     1034.12     12.81 o 
  -2   3   8       21.36       36.65     10.09 o 
  -1   3   8      270.97      250.67     17.25 o 
   0   3   8       77.18       75.18     11.26 o 
   1   3   8      359.56      385.25     10.64 o 
   2   3   8     1134.10     1044.27     16.20 o 
   3   3   8     1451.04     1471.29     26.59 o 
   4   3   8       52.95       76.82     17.29 o 
   5   3   8      170.59      185.96     19.39 o 
   6   3   8      981.68      978.39     36.48 o 
   7   3   8      111.26      129.67     28.33 o 
   8   3   8        2.74        4.35     26.39 o 
   9   3   8       13.96        3.46     53.31 o 
  10   3   8        0.68       -5.39     28.53 o 
 -12   4   8       76.74       37.70     38.71 o 
 -11   4   8       45.35       28.89     61.07 o 
 -10   4   8       14.89       51.82     24.55 o 
  -9   4   8       66.63       99.43     26.93 o 
  -8   4   8     1420.24     1398.37     51.91 o 
  -7   4   8      443.57      450.71     31.86 o 
  -6   4   8      428.65      430.03     19.74 o 
  -5   4   8      848.49      907.81     18.62 o 
  -4   4   8      538.45      548.51     11.56 o 
  -3   4   8      630.92      610.04     11.45 o 
  -2   4   8      503.87      490.42     12.80 o 
  -1   4   8     3148.95     3172.10     62.71 o 
   0   4   8       41.22       28.08     11.65 o 
   1   4   8     1725.36     1679.82     18.53 o 
   2   4   8      119.59      102.02      9.47 o 
   3   4   8      374.32      329.87     18.72 o 
   4   4   8       43.59       50.28     16.81 o 
   5   4   8      282.98      316.89     20.92 o 
   6   4   8        8.26      -12.31     23.57 o 
   7   4   8        8.32       10.65     24.64 o 
   8   4   8       61.41       60.66     25.62 o 
   9   4   8      239.29      268.23     35.40 o 
  10   4   8       15.42       41.87     69.54 o 
 -12   5   8       66.44       41.40     49.37 o 
 -11   5   8        4.66      -27.53     28.46 o 
 -10   5   8       69.46       83.30     32.08 o 
  -9   5   8      131.04      167.06     21.20 o 
  -8   5   8     1126.17     1215.52     30.53 o 
  -7   5   8        2.65       16.54     17.52 o 
  -6   5   8     1734.64     1758.13     29.66 o 
  -5   5   8       10.68       11.56     12.16 o 
  -4   5   8      240.08      249.05     12.75 o 
  -3   5   8       33.00       38.95     10.63 o 
  -2   5   8      258.94      250.32     12.66 o 
  -1   5   8     2187.49     2183.30     22.42 o 
   0   5   8       89.50       91.44      9.74 o 
   1   5   8      835.10      825.49     18.72 o 
   2   5   8      984.69      926.69     25.24 o 
   3   5   8        3.20       -7.94     16.57 o 
   4   5   8      262.38      275.35     19.66 o 
   5   5   8        0.11        1.29     18.73 o 
   6   5   8       42.66       36.84     23.67 o 
   7   5   8      141.78      112.15     26.16 o 
   8   5   8        3.07      -11.95     33.62 o 
   9   5   8        0.26       -8.31     29.11 o 
 -11   6   8        0.12      -15.42     36.71 o 
 -10   6   8        0.36       -8.65     28.42 o 
  -9   6   8      187.03      200.10     22.54 o 
  -8   6   8      476.01      504.28     24.67 o 
  -7   6   8      360.20      311.59     29.14 o 
  -6   6   8      477.64      462.35     21.30 o 
  -5   6   8      149.98      167.26     17.62 o 
  -4   6   8       88.06       86.65     14.91 o 
  -3   6   8        8.46        5.41     12.16 o 
  -2   6   8      742.48      849.40     16.70 o 
  -1   6   8     1135.01     1081.61     17.35 o 
   0   6   8     1476.36     1423.16     22.14 o 
   1   6   8      471.70      536.89     15.18 o 
   2   6   8      227.61      202.68     17.26 o 
   3   6   8       31.80       21.21     16.40 o 
   4   6   8     1069.60     1053.52     33.09 o 
   5   6   8        2.40        8.20     18.21 o 
   6   6   8      212.07      261.30     32.95 o 
   7   6   8      299.82      316.65     37.15 o 
   8   6   8       72.48       39.88     24.78 o 
   9   6   8        1.30      -12.44     23.49 o 
 -12   7   8       13.86      -25.51     25.51 o 
 -11   7   8        9.11      -18.86     46.07 o 
 -10   7   8       79.22       -3.17     29.50 o 
  -9   7   8      110.89       91.34     25.75 o 
  -8   7   8        0.46       16.35     18.84 o 
  -7   7   8     1304.99     1287.07     30.16 o 
  -6   7   8     1217.89     1163.04     53.80 o 
  -5   7   8       15.48       18.56     15.85 o 
  -4   7   8        3.76        6.55     14.17 o 
  -3   7   8        5.18        0.45     13.55 o 
  -2   7   8       79.63       91.54     28.13 o 
  -1   7   8     3341.23     3307.09     70.25 o 
   0   7   8      906.38      952.94     19.57 o 
   1   7   8      150.28      178.18     20.30 o 
   2   7   8        2.14        5.68     14.67 o 
   3   7   8       89.23       65.76     16.89 o 
   4   7   8      226.29      195.54     19.31 o 
   5   7   8      598.13      631.09     24.30 o 
   6   7   8      125.41      178.97     24.00 o 
   7   7   8       33.14       73.44     26.42 o 
   8   7   8       24.48       79.32     41.00 o 
   9   7   8        4.51        0.57     46.34 o 
 -11   8   8       40.39       60.49     42.37 o 
 -10   8   8      111.80      139.18     32.59 o 
  -9   8   8       57.43       56.76     27.53 o 
  -8   8   8      164.49      192.57     27.12 o 
  -7   8   8     1692.27     1608.18     41.24 o 
  -6   8   8       27.57       67.43     24.65 o 
  -5   8   8       35.47       54.46     23.22 o 
  -4   8   8     1318.35     1333.99     35.23 o 
  -3   8   8      491.83      476.15     27.14 o 
  -2   8   8      213.91      189.57     30.98 o 
  -1   8   8      822.35      883.76     25.63 o 
   0   8   8      272.03      259.18     20.88 o 
   1   8   8        8.72        1.24     19.06 o 
   2   8   8      139.71      165.71     16.98 o 
   3   8   8      299.73      328.88     19.24 o 
   4   8   8      244.21      208.14     25.67 o 
   5   8   8      131.52      132.92     24.40 o 
   6   8   8        0.93       57.23     37.55 o 
   7   8   8      163.18      224.79     41.52 o 
   8   8   8        9.93       35.46     41.16 o 
   9   8   8        2.67        1.15     36.34 o 
 -11   9   8        9.00      -44.13     44.13 o 
 -10   9   8        1.64       91.32     53.71 o 
  -9   9   8      143.78      136.19     44.86 o 
  -8   9   8       33.08        7.28     44.74 o 
  -7   9   8      517.90      531.90     30.79 o 
  -6   9   8     1269.22     1283.23     38.64 o 
  -5   9   8       19.66       12.53     23.69 o 
  -4   9   8        5.96       11.02     23.33 o 
  -3   9   8      539.18      591.51     29.05 o 
  -2   9   8       50.89       65.27     30.05 o 
  -1   9   8      167.48      183.05     34.48 o 
   0   9   8       32.86       29.10     18.70 o 
   1   9   8        0.76       15.53     18.99 o 
   2   9   8      824.39      802.81     30.09 o 
   3   9   8       83.65      102.81     23.60 o 
   4   9   8      145.20      165.78     25.73 o 
   5   9   8       26.21       59.63     24.17 o 
   6   9   8      127.50      134.47     37.75 o 
   7   9   8        1.59       29.74     33.35 o 
   8   9   8       35.05       76.91     38.09 o 
 -11  10   8       12.17      -54.66     54.66 o 
 -10  10   8       15.88      -13.02     48.59 o 
  -9  10   8      105.76      133.60     45.24 o 
  -8  10   8       94.17      116.83     41.23 o 
  -7  10   8        1.79       44.52     46.25 o 
  -6  10   8       45.68       64.83     24.84 o 
  -5  10   8      243.76      279.81     29.17 o 
  -4  10   8      450.87      407.15     30.39 o 
  -3  10   8     1488.85     1460.10     39.25 o 
  -2  10   8        3.74       34.15     34.52 o 
  -1  10   8       94.20      104.26     36.54 o 
   0  10   8        7.08       11.42     34.99 o 
   1  10   8       45.78       51.63     39.17 o 
   2  10   8        9.23        4.55     20.13 o 
   3  10   8      805.58      885.21     67.08 o 
   4  10   8      199.72      192.71     25.02 o 
   5  10   8      264.70      254.62     27.76 o 
   6  10   8        0.15        4.11     35.10 o 
   7  10   8        0.03       22.07     31.79 o 
   8  10   8        3.54       28.83     34.04 o 
 -10  11   8        2.09      -50.71     50.71 o 
  -9  11   8        6.67       98.46     56.69 o 
  -8  11   8        5.79      -49.98     49.98 o 
  -7  11   8      443.07      478.23     49.74 o 
  -6  11   8       18.17        8.99     24.97 o 
  -5  11   8       12.59      -16.52     24.33 o 
  -4  11   8      401.60      301.03     38.02 o 
  -3  11   8      128.10      152.02     37.02 o 
  -2  11   8      724.91      734.49     45.49 o 
  -1  11   8      371.81      387.11     43.00 o 
   0  11   8     2914.18     2918.76     73.87 o 
   1  11   8       32.93        2.85     41.20 o 
   2  11   8       45.77       98.62     40.03 o 
   3  11   8      161.32      164.30     43.46 o 
   4  11   8       57.74       86.54     41.84 o 
   5  11   8      102.78       41.15     28.45 o 
   6  11   8      161.27      154.34     36.93 o 
   7  11   8       56.53       52.39     33.96 o 
 -10  12   8       19.99       47.68     47.56 o 
  -9  12   8      194.92      171.88     51.89 o 
  -8  12   8       21.91       42.13     46.45 o 
  -7  12   8      180.69      117.99     47.74 o 
  -6  12   8      256.83      316.93     51.82 o 
  -5  12   8      182.34      155.70     26.78 o 
  -4  12   8      108.60      116.99     27.83 o 
  -3  12   8      451.58      435.71     40.64 o 
  -2  12   8       22.73       17.80     32.71 o 
  -1  12   8      504.96      414.25     45.29 o 
   0  12   8       70.47       49.59     41.64 o 
   1  12   8        0.89      -17.75     38.94 o 
   2  12   8      116.41      132.78     40.15 o 
   3  12   8      176.81      206.69     45.33 o 
   4  12   8      100.71      143.24     46.59 o 
  -9  13   8      231.42      264.44     51.55 o 
  -8  13   8        0.36       54.74     47.20 o 
  -7  13   8       48.81       24.63     45.54 o 
  -6  13   8       11.76       26.12     51.95 o 
  -5  13   8      106.37       82.26     47.14 o 
  -4  13   8        1.23       57.68     26.70 o 
  -3  13   8        4.15        1.13     33.91 o 
  -2  13   8       39.20       45.82     35.81 o 
  -1  13   8      221.42      219.24     39.46 o 
   0  13   8      193.63      247.07     40.93 o 
   1  13   8      177.16      217.17     41.10 o 
   2  13   8      670.83      656.29     51.48 o 
   3  13   8        8.50      -14.81     38.21 o 
   4  13   8        2.10        5.94     37.49 o 
  -8  14   8        8.09      154.96     55.36 o 
  -7  14   8        7.67      -20.82     47.11 o 
  -6  14   8       10.65        6.52     48.09 o 
  -5  14   8      139.65       69.64     53.46 o 
  -4  14   8        5.46       21.44     33.13 o 
  -3  14   8      300.69      348.24     30.55 o 
  -2  14   8        4.08       35.91     37.35 o 
  -1  14   8       65.54       35.35     37.76 o 
   0  14   8      300.97      299.84     47.18 o 
   1  14   8      147.67      172.75     40.72 o 
   2  14   8        6.70        0.48     40.99 o 
   3  14   8       41.71       11.06     46.38 o 
  -7  15   8       73.17       14.91     57.10 o 
  -6  15   8        2.06      118.54     58.13 o 
  -5  15   8      103.19       91.02     49.24 o 
  -4  15   8       22.81       78.65     51.48 o 
  -3  15   8      128.37      121.57     36.00 o 
  -2  15   8       65.24       25.72     39.34 o 
  -1  15   8        0.04      -14.42     42.48 o 
   0  15   8       83.98      124.57     41.65 o 
   1  15   8       50.36       49.90     43.52 o 
   2  15   8      136.54       88.65     45.74 o 
   3  15   8       59.97       95.84     46.79 o 
  -6  16   8        0.21       82.78     56.53 o 
  -5  16   8       13.89      -15.60     50.53 o 
  -4  16   8      128.30      270.91     50.65 o 
  -3  16   8       31.77        2.09     31.67 o 
  -2  16   8      215.00      184.01     40.69 o 
  -1  16   8       49.27       57.30     36.47 o 
   0  16   8        0.01       11.87     39.41 o 
   1  16   8      104.84       62.65     44.97 o 
   2  16   8       55.36       73.49     50.83 o 
   3  16   8       51.45       34.19     43.00 o 
  -5  17   8       35.79       -8.11     56.99 o 
  -4  17   8        0.08      119.01     58.66 o 
  -3  17   8       21.78      -11.80     55.43 o 
  -2  17   8       26.88       56.72     35.63 o 
  -1  17   8       51.32       88.84     44.85 o 
   0  17   8        4.28      -47.09     47.09 o 
   1  17   8      354.21      313.72     55.01 o 
   2  17   8       16.61       51.54     51.44 o 
  -1  18   8       33.84       13.37     41.83 o 
   0  18   8        0.47      -44.06     44.42 o 
 -12   1   9       15.30        7.71     17.87 o 
 -11   1   9       59.44       60.55     19.14 o 
 -10   1   9      246.22      250.81     24.38 o 
  -9   1   9        1.91        4.06     16.81 o 
  -8   1   9      312.91      334.76     19.23 o 
  -7   1   9      234.97      238.11     17.13 o 
  -6   1   9      121.02      145.39     12.51 o 
  -5   1   9       15.55        1.75      9.65 o 
  -4   1   9      377.16      323.42      9.53 o 
  -3   1   9      221.89      245.87      8.71 o 
  -2   1   9      782.38      721.43     10.67 o 
  -1   1   9      118.94      148.28      9.24 o 
   0   1   9       98.32      129.48     10.99 o 
   1   1   9      454.28      428.13     11.28 o 
   2   1   9     2291.35     2148.93     18.71 o 
   3   1   9        0.78        5.45      9.93 o 
   4   1   9       65.49       60.31     12.97 o 
   5   1   9        2.02        7.08     24.62 o 
   6   1   9       92.71       67.39     27.22 o 
   7   1   9      296.28      317.54     30.09 o 
   8   1   9       26.88       56.02     39.01 o 
   9   1   9        1.57       -5.01     45.19 o 
 -12   2   9        6.82       -9.00     26.41 o 
 -11   2   9        1.50       -0.42     18.17 o 
 -10   2   9       24.42       15.18     17.43 o 
  -9   2   9       42.95       47.69     17.30 o 
  -8   2   9      188.34      218.46     20.19 o 
  -7   2   9      293.68      302.85     17.50 o 
  -6   2   9       26.32       24.88     11.88 o 
  -5   2   9      146.51      140.04     10.77 o 
  -4   2   9      106.27      126.16     10.61 o 
  -3   2   9     4064.18     4074.97     37.77 o 
  -2   2   9     1075.73     1153.19     15.13 o 
  -1   2   9       99.07       71.66     11.69 o 
   0   2   9       16.73        9.45     10.05 o 
   1   2   9      435.83      471.50     11.27 o 
   2   2   9       40.72       51.86      9.69 o 
   3   2   9      569.16      601.73     21.75 o 
   4   2   9        2.61        5.25     17.14 o 
   5   2   9      768.22      748.58     25.65 o 
   6   2   9       21.89       13.65     24.87 o 
   7   2   9       19.21        7.20     25.13 o 
   8   2   9      139.79      135.80     29.14 o 
   9   2   9        0.25       10.72     26.12 o 
 -12   3   9       47.39      135.46     34.88 o 
 -11   3   9       24.63       38.47     25.60 o 
 -10   3   9       94.30       81.97     17.78 o 
  -9   3   9      281.52      212.01     21.67 o 
  -8   3   9      316.86      328.86     20.14 o 
  -7   3   9      679.91      642.39     20.67 o 
  -6   3   9      432.91      393.97     18.99 o 
  -5   3   9      239.55      227.64     12.74 o 
  -4   3   9      116.71      133.33     10.84 o 
  -3   3   9      839.59      813.87     12.63 o 
  -2   3   9      252.22      274.87     12.25 o 
  -1   3   9        8.52       -1.05     12.03 o 
   0   3   9      811.72      797.63     19.18 o 
   1   3   9        1.06        0.99      9.30 o 
   2   3   9     1139.91     1141.04     26.77 o 
   3   3   9      837.71      797.76     27.07 o 
   4   3   9      264.25      260.17     20.61 o 
   5   3   9      198.45      201.27     21.36 o 
   6   3   9      259.57      243.03     27.86 o 
   7   3   9      233.00      245.92     27.95 o 
   8   3   9       93.66      103.42     27.08 o 
   9   3   9        0.20       25.42     28.54 o 
 -12   4   9       19.83       44.48     23.60 o 
 -11   4   9       12.62       22.82     29.39 o 
 -10   4   9       62.84       73.46     17.49 o 
  -9   4   9      153.78      146.33     18.26 o 
  -8   4   9      163.16      182.81     18.98 o 
  -7   4   9      114.52       97.08     16.26 o 
  -6   4   9      757.14      801.61     20.30 o 
  -5   4   9     1450.08     1434.94     20.58 o 
  -4   4   9      365.79      358.05     12.60 o 
  -3   4   9        0.07       -1.13     11.66 o 
  -2   4   9        1.22        6.16     10.62 o 
  -1   4   9     3973.24     3962.98     40.50 o 
   0   4   9      435.19      429.32     16.09 o 
   1   4   9        0.24       -4.52      9.47 o 
   2   4   9       43.57       36.37     12.78 o 
   3   4   9       91.84       67.35     16.98 o 
   4   4   9      603.47      538.80     23.15 o 
   5   4   9     1190.55     1218.62     46.30 o 
   6   4   9        2.27       39.19     26.19 o 
   7   4   9      106.62      107.70     41.70 o 
   8   4   9        3.59        4.11     25.14 o 
   9   4   9        2.06        7.64     41.93 o 
 -12   5   9       10.43       -5.42     21.15 o 
 -11   5   9        1.14      -21.69     27.28 o 
 -10   5   9        1.23       10.68     21.04 o 
  -9   5   9       11.65       -8.36     19.80 o 
  -8   5   9      183.74      180.64     21.24 o 
  -7   5   9       37.68       23.33     18.05 o 
  -6   5   9      182.38      198.38     18.38 o 
  -5   5   9       18.49       17.62     11.92 o 
  -4   5   9      493.43      484.07     13.38 o 
  -3   5   9      207.64      229.18     22.35 o 
  -2   5   9      971.51      991.80     20.41 o 
  -1   5   9       71.98       86.03     12.78 o 
   0   5   9     1411.03     1430.46     30.45 o 
   1   5   9     1117.32     1118.31     16.09 o 
   2   5   9      912.70      929.64     19.55 o 
   3   5   9       14.91       21.69     17.30 o 
   4   5   9      868.18      856.75     26.08 o 
   5   5   9       77.16       53.21     19.29 o 
   6   5   9      289.10      259.43     27.79 o 
   7   5   9      102.22       99.70     25.95 o 
   8   5   9       65.18       81.31     42.06 o 
   9   5   9       19.24       19.93     29.03 o 
 -11   6   9       19.96      -38.80    110.65 o 
 -10   6   9       71.35       49.86     30.35 o 
  -9   6   9        4.44      -19.65     19.65 o 
  -8   6   9      206.81      178.69     21.65 o 
  -7   6   9        0.13      -14.05     17.81 o 
  -6   6   9      573.36      564.84     22.08 o 
  -5   6   9      429.93      382.31     15.77 o 
  -4   6   9      151.60      138.31     14.34 o 
  -3   6   9      760.24      759.36     21.79 o 
  -2   6   9     2842.22     2833.42     33.96 o 
  -1   6   9      206.51      238.99     14.65 o 
   0   6   9      476.33      476.71     13.52 o 
   1   6   9       10.56       12.31     11.29 o 
   2   6   9      137.15      160.66     17.77 o 
   3   6   9       69.53       60.04     18.03 o 
   4   6   9      112.13      115.51     19.51 o 
   5   6   9      155.97      107.85     19.33 o 
   6   6   9      222.66      195.46     25.04 o 
   7   6   9       41.02       63.93     25.47 o 
   8   6   9       15.91       25.75     26.27 o 
   9   6   9        9.04        7.67     26.30 o 
 -11   7   9       34.86       -0.85     67.48 o 
 -10   7   9        5.25      -41.14     41.14 o 
  -9   7   9       85.66      116.29     21.01 o 
  -8   7   9      132.97      167.83     21.09 o 
  -7   7   9      531.41      589.14     24.96 o 
  -6   7   9       38.67       55.83     26.14 o 
  -5   7   9      522.50      537.40     29.26 o 
  -4   7   9        1.59        3.78     21.71 o 
  -3   7   9      939.58      979.09     24.60 o 
  -2   7   9      630.89      630.02     28.93 o 
  -1   7   9     1365.56     1334.73     29.53 o 
   0   7   9       69.09       68.45     20.18 o 
   1   7   9        0.01        0.19     20.22 o 
   2   7   9       99.26       70.20     16.67 o 
   3   7   9      958.45      955.39     26.47 o 
   4   7   9      169.42      167.42     20.27 o 
   5   7   9      191.33      195.03     21.02 o 
   6   7   9        1.70       -6.80     23.91 o 
   7   7   9      133.64      118.59     39.67 o 
   8   7   9        1.46        0.53     33.78 o 
 -11   8   9       18.81       71.87     67.11 o 
 -10   8   9        2.33       33.25     36.34 o 
  -9   8   9       35.57       10.20     27.34 o 
  -8   8   9       17.46       15.32     29.22 o 
  -7   8   9     1387.93     1251.24     38.41 o 
  -6   8   9     3148.01     3082.68     52.27 o 
  -5   8   9        8.60       28.05     25.66 o 
  -4   8   9      276.12      278.03     26.42 o 
  -3   8   9      349.36      380.80     46.18 o 
  -2   8   9      859.78      822.42     35.69 o 
  -1   8   9      225.38      244.37     19.93 o 
   0   8   9       32.30       65.49     20.98 o 
   1   8   9      176.49      209.16     38.52 o 
   2   8   9       69.24       86.99     17.28 o 
   3   8   9      768.60      712.20     26.10 o 
   4   8   9      744.69      826.64     37.19 o 
   5   8   9      128.92      114.34     43.09 o 
   6   8   9      172.51      155.36     35.16 o 
   7   8   9        2.74       58.53     40.02 o 
   8   8   9        0.00        1.08     38.69 o 
 -11   9   9       89.43      -20.23     56.33 o 
 -10   9   9       40.39       69.02     44.48 o 
  -9   9   9      105.32      164.45     49.98 o 
  -8   9   9      179.26      145.40     47.45 o 
  -7   9   9       17.87       26.64     24.24 o 
  -6   9   9      113.88      131.38     26.10 o 
  -5   9   9       14.71       29.74     26.08 o 
  -4   9   9     1211.87     1147.26     36.86 o 
  -3   9   9       79.92       70.43     25.32 o 
  -2   9   9       29.82       57.38     34.29 o 
  -1   9   9        1.60        9.53     33.68 o 
   0   9   9      545.87      547.19     25.97 o 
   1   9   9      210.55      256.58     24.75 o 
   2   9   9       38.79       49.90     23.33 o 
   3   9   9       14.32        7.78     22.95 o 
   4   9   9       14.61       44.53     26.40 o 
   5   9   9       14.82       26.89     24.81 o 
   6   9   9       83.89       51.08     35.47 o 
   7   9   9      183.45      198.77     39.74 o 
   8   9   9        0.01       -8.86     39.63 o 
 -10  10   9        0.03      -26.05     50.47 o 
  -9  10   9       23.62       89.86     50.48 o 
  -8  10   9       20.85      -40.51     47.14 o 
  -7  10   9      406.25      429.16     30.39 o 
  -6  10   9       28.49       20.19     24.72 o 
  -5  10   9      715.62      656.66     32.80 o 
  -4  10   9      185.14      227.25     28.41 o 
  -3  10   9        7.07        5.70     25.51 o 
  -2  10   9       42.78       56.38     37.20 o 
  -1  10   9       10.03       28.82     35.99 o 
   0  10   9      192.91      175.63     39.08 o 
   1  10   9       89.59       86.87     38.71 o 
   2  10   9        0.33      -21.14     22.00 o 
   3  10   9       90.89       81.25     23.58 o 
   4  10   9      146.09      159.58     31.14 o 
   5  10   9       91.82       95.62     25.99 o 
   6  10   9       72.11       60.22     34.56 o 
   7  10   9        7.90      -24.65     32.95 o 
 -10  11   9       32.21       32.12     50.61 o 
  -9  11   9       45.98       77.75     44.37 o 
  -8  11   9        5.06      -25.25     38.99 o 
  -7  11   9      148.42      211.80     49.53 o 
  -6  11   9       45.69        8.44     23.37 o 
  -5  11   9      177.84      121.62     25.24 o 
  -4  11   9        0.00       26.17     25.99 o 
  -3  11   9      521.16      508.22     33.00 o 
  -2  11   9      212.65      251.00     39.46 o 
  -1  11   9      153.82      178.83     38.83 o 
   0  11   9        2.61       21.32     40.22 o 
   1  11   9     1162.16     1174.36     58.00 o 
   2  11   9      515.45      545.31     49.70 o 
   3  11   9      137.92      134.56     44.74 o 
   4  11   9      168.26      134.34     39.29 o 
   5  11   9      452.25      444.37     33.01 o 
   6  11   9       31.16        2.37     30.69 o 
   7  11   9       24.63       15.49     34.21 o 
  -9  12   9      149.97      100.39     53.35 o 
  -8  12   9        4.31       30.15     47.66 o 
  -7  12   9        8.85      -32.26     51.79 o 
  -6  12   9        0.71       -8.31     24.61 o 
  -5  12   9       36.86       41.39     26.47 o 
  -4  12   9        0.24       15.11     27.62 o 
  -3  12   9      632.39      624.72     33.48 o 
  -2  12   9       47.86       21.59     34.05 o 
  -1  12   9      125.68      116.83     35.74 o 
   0  12   9      258.19      211.45     42.27 o 
   1  12   9      260.68      237.58     46.04 o 
   2  12   9      300.75      288.08     47.85 o 
   3  12   9      124.56       96.71     38.19 o 
   4  12   9      112.28      124.68     43.90 o 
  -9  13   9       12.20      -42.01     55.12 o 
  -8  13   9        0.11       62.09     51.59 o 
  -7  13   9       56.36       20.87     52.86 o 
  -6  13   9        0.41       34.70     48.73 o 
  -5  13   9       82.19       70.43     27.21 o 
  -4  13   9        3.62       48.94     26.36 o 
  -3  13   9        3.66        4.13     27.48 o 
  -2  13   9       46.80       32.35     32.90 o 
  -1  13   9      143.31      149.90     40.75 o 
   0  13   9      131.80      122.38     42.85 o 
   1  13   9       37.07       56.12     43.17 o 
   2  13   9      350.54      352.49     51.48 o 
   3  13   9      121.83      125.72     49.26 o 
   4  13   9      129.86      164.61     49.79 o 
  -8  14   9       16.63       46.31     48.24 o 
  -7  14   9        3.29      -46.30     46.38 o 
  -6  14   9        0.02       52.67     53.88 o 
  -5  14   9       94.54       87.17     50.98 o 
  -4  14   9       15.97       34.48     48.97 o 
  -3  14   9        5.53      -11.42     28.29 o 
  -2  14   9      246.95      268.72     40.80 o 
  -1  14   9      307.26      211.17     44.92 o 
   0  14   9      270.36      260.80     43.96 o 
   1  14   9        2.93       37.21     41.56 o 
   2  14   9       26.73       24.95     44.81 o 
   3  14   9        0.00      -25.29     45.71 o 
   4  14   9       84.23      116.45     41.65 o 
  -7  15   9        8.69      -53.34     57.59 o 
  -6  15   9      127.26      202.93     59.36 o 
  -5  15   9      100.36       54.59     48.56 o 
  -4  15   9       19.69       59.83     27.15 o 
  -3  15   9        0.05      -18.46     28.66 o 
  -2  15   9       68.94       74.28     36.79 o 
  -1  15   9        0.20      -38.65     38.65 o 
   0  15   9        0.13      -13.95     46.83 o 
   1  15   9       35.31       36.53     39.10 o 
   2  15   9       41.70       18.21     45.99 o 
   3  15   9      161.88      161.97     43.87 o 
  -6  16   9      134.84      245.40     56.71 o 
  -5  16   9        0.02      -24.01     47.41 o 
  -4  16   9        4.06       82.25     48.44 o 
  -3  16   9       13.42        8.30     30.47 o 
  -2  16   9       82.54       48.94     39.62 o 
  -1  16   9        1.06      -10.95     42.45 o 
   0  16   9      168.13      212.64     48.87 o 
   1  16   9       52.14       30.57     38.80 o 
   2  16   9       12.80      -46.90     46.90 o 
   3  16   9        8.56       49.08     52.61 o 
  -4  17   9        2.20       82.15     58.51 o 
  -3  17   9        0.71      -11.80     57.04 o 
  -2  17   9       63.97       51.37     47.65 o 
  -1  17   9       19.65       37.22     47.64 o 
   0  17   9        2.73        2.22     42.91 o 
   1  17   9        2.99      -20.96     43.66 o 
 -12   0  10        0.05       42.15     49.18 o 
 -11   0  10       10.83       42.62     28.18 o 
 -10   0  10       24.15        5.38     26.47 o 
  -9   0  10      104.99       85.13     24.21 o 
  -8   0  10       69.22       87.27     24.55 o 
  -7   0  10     1714.91     1868.28     55.44 o 
  -6   0  10       69.04       57.13     15.86 o 
  -5   0  10     2518.00     2744.51     32.29 o 
  -4   0  10       79.81       64.42     13.97 o 
  -3   0  10       41.99       38.02     10.41 o 
  -2   0  10      783.57      715.16     14.23 o 
  -1   0  10     9350.90     9419.79    115.60 o 
   0   0  10      544.92      492.92     19.09 o 
   1   0  10     3608.77     3326.81     39.02 o 
   2   0  10     2035.38     2068.87     29.88 o 
   3   0  10       32.16       42.42     16.12 o 
   4   0  10      124.77      157.42     23.78 o 
   5   0  10       46.66       47.56     38.71 o 
   6   0  10      703.93      682.91     48.83 o 
   7   0  10       30.22        4.43     38.68 o 
   8   0  10       45.76       67.38     43.39 o 
   9   0  10        7.39       16.92     42.63 o 
 -12   1  10        3.94        8.42     19.73 o 
 -11   1  10       10.61       33.39     23.70 o 
 -10   1  10       77.15      104.71     18.83 o 
  -9   1  10      527.04      517.32     22.04 o 
  -8   1  10      260.65      207.85     21.05 o 
  -7   1  10      224.96      191.45     14.41 o 
  -6   1  10        3.14        1.24     12.06 o 
  -5   1  10       35.41       39.70     10.50 o 
  -4   1  10     4385.29     4323.50     23.19 o 
  -3   1  10       53.01       44.08      7.78 o 
  -2   1  10       54.92       62.49      8.75 o 
  -1   1  10      685.75      633.08     12.13 o 
   0   1  10        3.30        7.84     10.28 o 
   1   1  10      546.33      577.25     12.94 o 
   2   1  10       69.98       57.24     11.15 o 
   3   1  10      392.40      408.21     13.79 o 
   4   1  10        1.14        9.47     13.32 o 
   5   1  10      242.81      216.17     28.78 o 
   6   1  10        1.93       -3.38     24.62 o 
   7   1  10        0.03      -13.09     25.76 o 
   8   1  10       85.43       64.00     26.39 o 
   9   1  10        5.90       12.32     30.88 o 
 -12   2  10        9.36      -14.68     20.16 o 
 -11   2  10       37.79       34.03     20.96 o 
 -10   2  10       19.07        6.81     18.62 o 
  -9   2  10        0.94       -6.62     16.00 o 
  -8   2  10      114.28      138.88     25.06 o 
  -7   2  10      175.17      154.95     14.25 o 
  -6   2  10        1.93       -3.46     12.20 o 
  -5   2  10      619.65      563.56     15.10 o 
  -4   2  10     7483.19     7416.26     36.05 o 
  -3   2  10      549.64      606.18     14.82 o 
  -2   2  10     1710.03     1781.59     29.99 o 
  -1   2  10      470.21      455.63     16.60 o 
   0   2  10     1272.10     1298.75     19.17 o 
   1   2  10       45.27       39.72      9.73 o 
   2   2  10        0.77        6.23     11.56 o 
   3   2  10      187.91      227.97     19.53 o 
   4   2  10      778.74      799.54     19.48 o 
   5   2  10     2969.60     3046.85     54.16 o 
   6   2  10        5.19       -5.93     24.00 o 
   7   2  10       72.92       38.57     27.95 o 
   8   2  10       38.21       13.94     26.67 o 
   9   2  10        0.14      -13.05     27.59 o 
 -12   3  10       67.50      172.70     30.31 o 
 -11   3  10       78.49      134.77     21.04 o 
 -10   3  10       74.36       71.43     17.88 o 
  -9   3  10       55.76       60.07     17.32 o 
  -8   3  10     1045.68     1057.52     25.52 o 
  -7   3  10      214.56      247.92     18.19 o 
  -6   3  10        3.78        8.54     12.14 o 
  -5   3  10     1162.34     1171.79     21.90 o 
  -4   3  10       52.96       49.73     13.49 o 
  -3   3  10      364.83      415.68     28.04 o 
  -2   3  10      526.31      542.75     15.24 o 
  -1   3  10        0.27       -9.46     13.42 o 
   0   3  10        0.18        4.06     13.65 o 
   1   3  10     2799.70     2649.53     24.29 o 
   2   3  10        2.70        1.45     16.80 o 
   3   3  10      710.60      724.59     24.43 o 
   4   3  10      861.24      879.11     27.22 o 
   5   3  10       10.45       29.60     19.33 o 
   6   3  10        4.13       -3.02     30.86 o 
   7   3  10        7.64       13.46     27.59 o 
   8   3  10       19.05       23.36     26.58 o 
   9   3  10       25.88       27.97     29.40 o 
 -12   4  10        0.04       45.23     27.84 o 
 -11   4  10       11.36       21.65     20.61 o 
 -10   4  10       15.15       31.76     17.42 o 
  -9   4  10      449.61      488.67     32.30 o 
  -8   4  10      479.78      515.75     21.60 o 
  -7   4  10       13.87       30.38     16.71 o 
  -6   4  10       72.31       97.62     15.37 o 
  -5   4  10      123.66      149.93     18.45 o 
  -4   4  10       14.66       15.79     13.22 o 
  -3   4  10     1009.01     1004.53     19.77 o 
  -2   4  10     2256.22     2348.92     25.19 o 
  -1   4  10      447.23      433.41     17.08 o 
   0   4  10     5291.13     5330.01     65.06 o 
   1   4  10       46.33       39.60     10.61 o 
   2   4  10        0.53        2.33     13.51 o 
   3   4  10      778.48      735.81     27.52 o 
   4   4  10      117.11      134.79     20.40 o 
   5   4  10      130.76      159.79     20.31 o 
   6   4  10        0.18        1.27     20.05 o 
   7   4  10       52.22       57.78     27.94 o 
   8   4  10       11.68       16.30     28.36 o 
   9   4  10        0.62      -20.11     29.32 o 
 -12   5  10        8.26      -12.12     24.93 o 
 -11   5  10       54.50       49.30     23.25 o 
 -10   5  10      179.33      188.02     20.29 o 
  -9   5  10       98.27       97.27     18.90 o 
  -8   5  10      675.99      596.70     22.35 o 
  -7   5  10      364.92      350.02     19.17 o 
  -6   5  10        1.15      -12.29     18.28 o 
  -5   5  10       14.90       22.47     15.27 o 
  -4   5  10      142.80      156.49     14.70 o 
  -3   5  10      102.78      123.42     13.92 o 
  -2   5  10       22.72       41.60     18.46 o 
  -1   5  10        0.71        8.38     13.22 o 
   0   5  10       67.53       86.43     11.96 o 
   1   5  10       23.48       29.59     12.72 o 
   2   5  10      278.28      284.35     18.21 o 
   3   5  10      705.93      667.68     24.52 o 
   4   5  10       97.36      101.63     21.83 o 
   5   5  10      596.43      645.61     26.07 o 
   6   5  10       66.52       30.98     20.28 o 
   7   5  10        4.47       -6.89     27.99 o 
   8   5  10       23.93       38.89     35.50 o 
 -12   6  10       21.51      -32.45     32.45 o 
 -11   6  10       62.51       29.74     28.57 o 
 -10   6  10       74.21       48.85     24.09 o 
  -9   6  10      177.86      147.19     21.05 o 
  -8   6  10      150.85       87.87     19.59 o 
  -7   6  10      333.33      344.45     29.61 o 
  -6   6  10      300.82      300.38     23.09 o 
  -5   6  10      110.85      113.11     15.59 o 
  -4   6  10      104.66      115.61     14.89 o 
  -3   6  10      761.95      777.32     23.42 o 
  -2   6  10      337.46      322.74     39.65 o 
  -1   6  10      494.19      491.43     17.40 o 
   0   6  10      119.75      109.38     11.81 o 
   1   6  10      277.13      322.00     24.91 o 
   2   6  10       52.09       46.23     17.71 o 
   3   6  10        3.26        3.42     18.89 o 
   4   6  10       30.15       46.72     19.48 o 
   5   6  10      290.37      295.62     21.85 o 
   6   6  10      154.18      160.41     21.10 o 
   7   6  10       10.72      -14.11     25.80 o 
   8   6  10        0.86       11.66     54.44 o 
 -11   7  10       90.31       65.10     54.37 o 
 -10   7  10       30.81       10.02     26.92 o 
  -9   7  10       85.53       66.04     21.44 o 
  -8   7  10       87.21       93.77     26.70 o 
  -7   7  10      219.23      233.46     34.17 o 
  -6   7  10      120.65      118.04     25.16 o 
  -5   7  10      171.84      167.84     42.77 o 
  -4   7  10      696.32      679.59     24.32 o 
  -3   7  10     2085.92     2131.67     32.97 o 
  -2   7  10       56.56       58.49     19.76 o 
  -1   7  10       65.32       71.78     18.86 o 
   0   7  10        7.37       10.48     20.50 o 
   1   7  10      250.87      245.37     24.58 o 
   2   7  10      628.50      620.30     23.85 o 
   3   7  10     1245.01     1275.55     29.82 o 
   4   7  10       33.77       74.09     19.75 o 
   5   7  10       95.33      114.19     21.18 o 
   6   7  10        1.22      -12.66     24.99 o 
   7   7  10        0.71      -17.59     35.26 o 
   8   7  10       55.18       53.12     39.28 o 
 -11   8  10        0.50      -29.00     29.00 o 
 -10   8  10        0.56       14.39     49.68 o 
  -9   8  10        0.04       -6.24     38.34 o 
  -8   8  10       33.88       23.77     24.87 o 
  -7   8  10      327.42      293.55     29.21 o 
  -6   8  10      115.98      174.15     27.78 o 
  -5   8  10      957.59      991.66     36.04 o 
  -4   8  10      770.38      712.79     32.57 o 
  -3   8  10        0.02       -5.21     17.66 o 
  -2   8  10      273.75      308.02     23.67 o 
  -1   8  10     1239.77     1233.10     54.75 o 
   0   8  10      882.67      897.11     32.48 o 
   1   8  10       41.94       78.77     43.23 o 
   2   8  10      106.16       95.50     20.03 o 
   3   8  10      242.30      210.11     21.14 o 
   4   8  10       80.24       91.34     25.39 o 
   5   8  10        0.22       12.62     26.75 o 
   6   8  10       12.28      -11.38     34.48 o 
   7   8  10       11.58      -29.35     40.68 o 
   8   8  10        0.11      -24.31     43.12 o 
 -11   9  10       13.62      -43.21     43.21 o 
 -10   9  10       21.95       46.67     50.85 o 
  -9   9  10       29.94       71.92     41.95 o 
  -8   9  10        9.65       -3.46     23.82 o 
  -7   9  10       15.36       52.43     35.71 o 
  -6   9  10       84.44       72.42     25.70 o 
  -5   9  10       13.08       24.43     25.73 o 
  -4   9  10      208.00      224.73     27.83 o 
  -3   9  10       56.20       64.04     18.81 o 
  -2   9  10      203.62      179.13     22.76 o 
  -1   9  10        2.61       40.35     38.69 o 
   0   9  10      855.56      869.88     31.85 o 
   1   9  10       22.29       22.92     23.01 o 
   2   9  10     1760.39     1791.59     41.52 o 
   3   9  10       21.19        5.64     22.42 o 
   4   9  10      372.37      373.60     28.90 o 
   5   9  10        7.78       31.80     27.17 o 
   6   9  10       22.31       22.50     32.87 o 
   7   9  10        1.95      -39.57     39.57 o 
 -10  10  10      291.13      269.38     49.41 o 
  -9  10  10       15.95       69.15     48.04 o 
  -8  10  10        1.26      -29.24     43.58 o 
  -7  10  10        1.13        9.16     24.54 o 
  -6  10  10       23.38        8.19     26.19 o 
  -5  10  10       17.34       14.33     24.62 o 
  -4  10  10      192.31      145.55     29.72 o 
  -3  10  10     1071.62     1022.58     37.74 o 
  -2  10  10        1.17      -12.48     35.55 o 
  -1  10  10      127.47      174.72     41.88 o 
   0  10  10       98.68       38.87     37.70 o 
   1  10  10      129.16       98.35     38.39 o 
   2  10  10      226.15      206.28     31.07 o 
   3  10  10        0.14        6.60     22.82 o 
   4  10  10       43.10       27.66     24.84 o 
   5  10  10       11.29       46.87     25.55 o 
   6  10  10        4.07        4.61     35.63 o 
   7  10  10      137.87      139.43     37.16 o 
 -10  11  10       47.84       81.57     57.26 o 
  -9  11  10       29.10       60.77     50.69 o 
  -8  11  10        1.62       -5.43     45.39 o 
  -7  11  10        7.89       40.84     26.28 o 
  -6  11  10      159.37      113.35     28.43 o 
  -5  11  10       47.68        3.06     26.17 o 
  -4  11  10        2.03       20.73     25.70 o 
  -3  11  10      187.08      205.56     28.70 o 
  -2  11  10      115.06      145.01     37.44 o 
  -1  11  10       67.31       39.62     38.47 o 
   0  11  10        0.08       13.65     39.80 o 
   1  11  10       55.74       89.79     42.22 o 
   2  11  10        0.78       -6.16     39.38 o 
   3  11  10       39.52       41.39     43.14 o 
   4  11  10        4.60      -22.81     39.86 o 
   5  11  10       20.62       31.52     26.79 o 
   6  11  10       18.59       78.81     37.62 o 
  -9  12  10      133.71      125.44     56.85 o 
  -8  12  10      111.99      150.58     56.20 o 
  -7  12  10        3.37      -51.50     51.50 o 
  -6  12  10       54.30       33.72     45.62 o 
  -5  12  10      221.17      217.62     31.81 o 
  -4  12  10      371.42      376.60     47.19 o 
  -3  12  10       76.72       52.22     28.66 o 
  -2  12  10       35.35       35.02     34.83 o 
  -1  12  10        6.54       -4.88     34.25 o 
   0  12  10        8.16       27.09     41.22 o 
   1  12  10      334.36      374.86     49.01 o 
   2  12  10      427.06      448.04     53.15 o 
   3  12  10       29.66       25.48     35.44 o 
   4  12  10      106.89       41.58     42.17 o 
   5  12  10       61.88      106.00     47.77 o 
  -8  13  10        4.23       99.48     54.15 o 
  -7  13  10       99.09       78.70     54.08 o 
  -6  13  10      412.46      423.97     55.90 o 
  -5  13  10       91.68       65.39     29.12 o 
  -4  13  10       30.14       51.29     29.11 o 
  -3  13  10        0.57      -21.34     29.67 o 
  -2  13  10       28.95       10.98     35.14 o 
  -1  13  10        6.94       34.25     39.61 o 
   0  13  10       30.18       19.93     43.13 o 
   1  13  10       29.59      -13.57     44.31 o 
   2  13  10      102.08      131.88     46.60 o 
   3  13  10        0.33      -13.87     45.58 o 
   4  13  10       85.68       84.15     48.20 o 
  -8  14  10       36.69       83.10     55.92 o 
  -7  14  10        0.08      -41.77     51.40 o 
  -6  14  10       11.06       94.38     53.77 o 
  -5  14  10      453.46      535.83     70.93 o 
  -4  14  10       14.22       34.32     28.81 o 
  -3  14  10        0.65      -20.81     30.37 o 
  -2  14  10      124.23      120.20     37.34 o 
  -1  14  10        2.93       20.07     43.91 o 
   0  14  10       57.97        2.10     38.99 o 
   1  14  10        4.14       28.22     45.89 o 
   2  14  10        0.12        2.54     47.32 o 
   3  14  10       24.34       10.45     45.07 o 
   4  14  10       25.46       36.18     39.80 o 
  -7  15  10       17.06      -37.37     53.42 o 
  -6  15  10      133.37      197.82     58.00 o 
  -5  15  10       34.63      -15.26     49.98 o 
  -4  15  10        2.18       14.56     46.35 o 
  -3  15  10        1.22       -6.68     28.64 o 
  -2  15  10       92.83      106.13     55.14 o 
  -1  15  10       81.01       52.09     38.34 o 
   0  15  10      129.52      105.07     47.01 o 
   1  15  10      180.61      157.13     47.68 o 
   2  15  10      120.04       81.31     48.44 o 
   3  15  10        4.92        7.96     43.16 o 
  -5  16  10       25.67      -22.43     51.91 o 
  -4  16  10        9.15      121.14     56.52 o 
  -3  16  10      143.68      182.10     34.98 o 
  -2  16  10        3.11      -45.13     45.13 o 
  -1  16  10       43.46        3.76     45.41 o 
   0  16  10        0.35       65.36     48.09 o 
   1  16  10        5.31      -10.59     40.28 o 
   2  16  10        3.75      -43.43     43.43 o 
  -3  17  10        2.25        8.38     33.89 o 
  -2  17  10        6.95       57.37     46.30 o 
  -1  17  10        0.59       41.00     40.91 o 
   0  17  10        1.72       28.25     40.22 o 
 -12   1  11       42.02       26.30     20.09 o 
 -11   1  11       10.60      -17.88     21.62 o 
 -10   1  11        0.34       10.24     18.55 o 
  -9   1  11       64.64       59.11     17.43 o 
  -8   1  11        1.55      -16.77     16.77 o 
  -7   1  11       21.15       17.35     13.13 o 
  -6   1  11      512.18      570.40     15.26 o 
  -5   1  11        9.14       17.45     12.85 o 
  -4   1  11      138.70      153.10     13.04 o 
  -3   1  11      128.90      133.17     15.99 o 
  -2   1  11      119.16      140.97     15.49 o 
  -1   1  11      981.72      949.72     20.72 o 
   0   1  11      446.34      414.73     21.85 o 
   1   1  11     1328.11     1295.57     19.09 o 
   2   1  11      238.86      235.56     13.29 o 
   3   1  11      124.27      138.80     15.20 o 
   4   1  11      308.56      277.01     19.89 o 
   5   1  11      153.38      158.20     27.34 o 
   6   1  11       45.72       85.70     26.72 o 
   7   1  11       37.10       85.92     28.13 o 
   8   1  11       10.46       23.38     26.44 o 
 -12   2  11        6.27      -23.92     23.92 o 
 -11   2  11      144.42      118.70     22.65 o 
 -10   2  11       66.95       35.22     18.64 o 
  -9   2  11        6.33       -1.03     17.07 o 
  -8   2  11      149.31      166.84     18.09 o 
  -7   2  11       18.20       21.40     13.49 o 
  -6   2  11      288.40      292.52     14.86 o 
  -5   2  11       43.91       42.24     14.55 o 
  -4   2  11       32.68       43.56     13.01 o 
  -3   2  11     1145.05     1200.15     19.07 o 
  -2   2  11       17.83       18.80     10.64 o 
  -1   2  11     1384.49     1433.48     32.19 o 
   0   2  11      301.45      320.25     16.27 o 
   1   2  11      124.44      140.26     13.35 o 
   2   2  11      553.42      548.49     19.70 o 
   3   2  11      303.11      334.77     17.03 o 
   4   2  11        0.03       18.03     19.86 o 
   5   2  11      196.69      212.60     29.03 o 
   6   2  11       86.31      115.99     27.32 o 
   7   2  11       20.10       39.15     27.24 o 
   8   2  11        6.93       26.76     26.91 o 
 -12   3  11       30.80       77.73     45.26 o 
 -11   3  11        0.75        0.07     18.99 o 
 -10   3  11       47.34       36.63     17.23 o 
  -9   3  11       34.58       43.61     16.91 o 
  -8   3  11        1.70       -3.37     16.16 o 
  -7   3  11      149.66      134.93     15.76 o 
  -6   3  11      606.53      599.39     20.32 o 
  -5   3  11        1.02       15.05     17.39 o 
  -4   3  11      189.69      204.53     18.00 o 
  -3   3  11      197.57      219.05     15.32 o 
  -2   3  11        0.01        2.99     12.35 o 
  -1   3  11      389.75      359.28     22.96 o 
   0   3  11      318.19      301.52     17.92 o 
   1   3  11        6.34       15.35     13.42 o 
   2   3  11      321.22      342.84     21.45 o 
   3   3  11        4.40        4.47     20.14 o 
   4   3  11      317.07      286.24     21.95 o 
   5   3  11       40.04       32.60     19.46 o 
   6   3  11       92.56      142.18     33.78 o 
   7   3  11       12.07       24.16     28.45 o 
   8   3  11       33.32       16.80     34.53 o 
 -12   4  11        0.07       60.77     24.02 o 
 -11   4  11        4.44       -2.01     24.35 o 
 -10   4  11       50.98       70.10     19.40 o 
  -9   4  11      234.40      311.10     22.49 o 
  -8   4  11      123.36      136.88     22.08 o 
  -7   4  11       46.17       47.64     16.95 o 
  -6   4  11       93.41      119.94     20.08 o 
  -5   4  11       22.78       20.21     17.77 o 
  -4   4  11       84.19       90.10     17.50 o 
  -3   4  11     2335.13     2390.26     27.51 o 
  -2   4  11        0.80       -6.79     12.23 o 
  -1   4  11     1340.48     1296.46     24.89 o 
   0   4  11       15.20       20.03     12.52 o 
   1   4  11      192.80      239.74     21.94 o 
   2   4  11      325.62      314.43     31.88 o 
   3   4  11      457.41      492.99     23.92 o 
   4   4  11      353.46      307.75     22.06 o 
   5   4  11      180.22      168.34     20.46 o 
   6   4  11       15.21       12.54     25.46 o 
   7   4  11       21.98       23.35     28.73 o 
   8   4  11        0.95      -11.22     37.55 o 
 -12   5  11        9.69       73.28     29.11 o 
 -11   5  11       12.02       39.81     18.47 o 
 -10   5  11       19.98       50.93     19.68 o 
  -9   5  11        5.10        1.72     24.63 o 
  -8   5  11      268.69      289.56     24.02 o 
  -7   5  11        1.88       22.50     21.33 o 
  -6   5  11     1262.70     1282.49     39.99 o 
  -5   5  11      513.56      521.06     23.60 o 
  -4   5  11       76.13       92.47     18.02 o 
  -3   5  11      565.24      546.68     20.80 o 
  -2   5  11      275.15      253.49     15.06 o 
  -1   5  11      202.31      168.26     15.64 o 
   0   5  11       23.29       17.74     11.59 o 
   1   5  11      528.88      578.15     18.16 o 
   2   5  11      171.93      161.92     21.81 o 
   3   5  11      461.16      473.00     26.35 o 
   4   5  11       22.37        6.39     18.93 o 
   5   5  11        7.66        1.86     18.84 o 
   6   5  11        0.04       -1.57     19.74 o 
   7   5  11        0.78       15.85     34.30 o 
   8   5  11       52.79       71.06     55.80 o 
 -11   6  11      100.18      167.45     34.10 o 
 -10   6  11        5.60      -20.11     20.11 o 
  -9   6  11       35.54        6.35     23.10 o 
  -8   6  11       23.15       24.36     21.13 o 
  -7   6  11     1912.37     1956.22     37.84 o 
  -6   6  11      490.80      503.12     25.37 o 
  -5   6  11     1357.27     1443.22     31.92 o 
  -4   6  11      372.40      386.75     21.75 o 
  -3   6  11        0.28       -2.15     17.37 o 
  -2   6  11      158.30      126.77     21.97 o 
  -1   6  11       37.76       38.12     18.71 o 
   0   6  11      440.74      403.18     32.31 o 
   1   6  11      223.56      249.94     26.12 o 
   2   6  11       16.70       18.32     19.99 o 
   3   6  11       77.22       81.90     19.64 o 
   4   6  11       12.52       15.39     18.99 o 
   5   6  11      120.40      129.57     25.81 o 
   6   6  11       11.45       39.95     20.09 o 
   7   6  11        0.18        1.74     27.37 o 
   8   6  11       21.26       -5.76     28.45 o 
 -11   7  11        6.75      -14.29     40.66 o 
 -10   7  11      180.10      102.51     29.93 o 
  -9   7  11        5.80       21.74     28.84 o 
  -8   7  11       87.21       74.83     22.01 o 
  -7   7  11      307.79      290.56     23.50 o 
  -6   7  11        7.45       18.77     20.89 o 
  -5   7  11     1477.27     1535.14     33.07 o 
  -4   7  11        7.91        4.68     18.98 o 
  -3   7  11      168.54      181.04     19.39 o 
  -2   7  11        1.92       -6.14     20.12 o 
  -1   7  11      253.25      236.64     40.29 o 
   0   7  11      191.75      185.67     24.81 o 
   1   7  11      158.40      139.02     25.46 o 
   2   7  11        1.73        3.34     18.78 o 
   3   7  11      219.00      230.56     22.01 o 
   4   7  11       21.13       41.58     18.77 o 
   5   7  11       13.31       19.28     19.27 o 
   6   7  11        3.50       25.50     20.70 o 
   7   7  11       14.26        4.41     35.79 o 
 -11   8  11       73.08       57.38     55.08 o 
 -10   8  11        5.21       21.06     48.62 o 
  -9   8  11       90.72       76.38     28.97 o 
  -8   8  11       17.53       21.10     58.61 o 
  -7   8  11        5.94        7.58     24.54 o 
  -6   8  11      345.19      337.57     23.96 o 
  -5   8  11       85.17       64.93     21.11 o 
  -4   8  11       90.32       87.77     20.75 o 
  -3   8  11      130.49      130.75     20.11 o 
  -2   8  11      428.78      438.18     38.78 o 
  -1   8  11      394.58      378.42     43.98 o 
   0   8  11      217.17      238.88     26.61 o 
   1   8  11      517.24      454.75     29.25 o 
   2   8  11      110.03      111.45     25.15 o 
   3   8  11      296.89      274.04     21.38 o 
   4   8  11        7.63       -0.50     24.87 o 
   5   8  11        0.33      -11.83     27.24 o 
   6   8  11        0.02       12.14     26.39 o 
   7   8  11        1.17       11.49     39.65 o 
 -10   9  11       83.87      102.76     51.46 o 
  -9   9  11       27.65       57.20     47.39 o 
  -8   9  11      236.06      306.40     77.42 o 
  -7   9  11       19.70       27.77     24.94 o 
  -6   9  11       50.00       22.28     24.77 o 
  -5   9  11       33.91       65.01     20.15 o 
  -4   9  11      104.34      108.57     21.39 o 
  -3   9  11       60.99       58.23     21.08 o 
  -2   9  11      215.78      223.40     43.24 o 
  -1   9  11      189.29      176.11     40.98 o 
   0   9  11        0.53       37.44     33.95 o 
   1   9  11       67.76       60.75     23.59 o 
   2   9  11       46.68       29.72     24.00 o 
   3   9  11       54.17       70.55     24.83 o 
   4   9  11      121.55      125.09     26.97 o 
   5   9  11        0.01       35.80     25.71 o 
   6   9  11      199.13      196.91     43.97 o 
   7   9  11      128.25      236.75     42.94 o 
 -10  10  11       18.17      -14.54     51.24 o 
  -9  10  11      110.84      202.86     46.32 o 
  -8  10  11      252.91      211.14     29.67 o 
  -7  10  11      814.42      739.01     56.79 o 
  -6  10  11       78.16       41.52     26.73 o 
  -5  10  11      194.38      250.23     31.22 o 
  -4  10  11      823.10      857.89     33.01 o 
  -3  10  11        2.98      -18.56     19.22 o 
  -2  10  11       89.23       99.82     39.17 o 
  -1  10  11      498.68      519.08     45.35 o 
   0  10  11       33.04       44.75     39.51 o 
   1  10  11      188.67      210.14     44.70 o 
   2  10  11       84.83       85.24     23.93 o 
   3  10  11       16.47       -1.03     22.43 o 
   4  10  11       97.99      131.30     28.45 o 
   5  10  11      159.96      139.20     28.41 o 
   6  10  11       38.39      141.34     42.84 o 
  -9  11  11        0.62      -14.44     50.84 o 
  -8  11  11       26.32       12.50     47.82 o 
  -7  11  11        2.01       53.75     26.82 o 
  -6  11  11      278.98      308.80     32.10 o 
  -5  11  11      617.54      572.44     36.23 o 
  -4  11  11        2.70       20.09     25.68 o 
  -3  11  11        0.90      -20.77     28.09 o 
  -2  11  11       37.01       88.73     39.82 o 
  -1  11  11       16.26       15.15     38.72 o 
   0  11  11       14.84       35.68     36.77 o 
   1  11  11      257.06      269.72     48.22 o 
   2  11  11       16.83       -5.56     37.14 o 
   3  11  11       12.86       47.20     44.83 o 
   4  11  11       57.21       27.19     37.33 o 
   5  11  11        1.37      -22.75     32.73 o 
   6  11  11       95.90      223.16     44.16 o 
  -9  12  11        0.89      -10.16     53.30 o 
  -8  12  11        0.11      103.52     52.87 o 
  -7  12  11       26.43       -4.04     51.21 o 
  -6  12  11       64.99       40.24     46.56 o 
  -5  12  11       70.79       14.53     29.61 o 
  -4  12  11       19.31       44.29     29.10 o 
  -3  12  11      209.66      217.25     29.59 o 
  -2  12  11      448.23      471.39     49.07 o 
  -1  12  11       10.48      -13.08     41.40 o 
   0  12  11      374.37      425.98     51.88 o 
   1  12  11      141.10      113.62     46.21 o 
   2  12  11       84.85       92.44     44.02 o 
   3  12  11      104.65       54.58     39.51 o 
   4  12  11        6.84      -30.18     46.31 o 
   5  12  11       23.90       12.66     49.32 o 
  -8  13  11        2.94       91.29     58.65 o 
  -7  13  11       27.64      -45.40     55.61 o 
  -6  13  11       50.95       42.06     28.96 o 
  -5  13  11      131.92      105.49     29.27 o 
  -4  13  11      361.30      357.37     35.79 o 
  -3  13  11      229.84      232.72     29.72 o 
  -2  13  11       64.35       70.81     41.88 o 
  -1  13  11       18.97       51.48     38.70 o 
   0  13  11        1.64        1.22     41.13 o 
   1  13  11       11.29      -24.91     45.70 o 
   2  13  11      134.13      209.65     51.96 o 
   3  13  11       73.31       78.88     47.60 o 
   4  13  11       43.59       15.89     46.53 o 
  -7  14  11       85.47        9.74     53.46 o 
  -6  14  11       39.46       90.42     54.35 o 
  -5  14  11       80.03       93.33     56.26 o 
  -4  14  11        0.04       43.55     28.84 o 
  -3  14  11      224.69      204.74     30.42 o 
  -2  14  11       16.85       24.26     40.57 o 
  -1  14  11      197.39      312.21     49.56 o 
   0  14  11        5.56      -42.43     42.43 o 
   1  14  11        1.07       29.11     43.45 o 
   2  14  11        6.84       75.75     51.38 o 
   3  14  11       15.63       -1.31     46.41 o 
   4  14  11       30.48       32.30     43.43 o 
  -6  15  11      120.71      251.94     62.52 o 
  -5  15  11        5.75       24.81     62.94 o 
  -4  15  11       18.73       49.18     52.06 o 
  -3  15  11       31.02       24.75     29.28 o 
  -2  15  11       51.28       89.87     39.63 o 
  -1  15  11       35.26       30.79     42.59 o 
   0  15  11       28.53       35.00     48.50 o 
   1  15  11       60.85      150.03     45.07 o 
   2  15  11        0.78       -0.44     47.44 o 
  -4  16  11       49.09       65.30     52.32 o 
  -3  16  11        0.76       22.91     33.31 o 
  -2  16  11       50.64       41.83     48.40 o 
  -1  16  11      134.57        5.53     51.57 o 
   0  16  11        0.19       43.64     48.37 o 
   1  16  11        2.15       36.35     42.35 o 
 -12   0  12       14.78       75.94     75.03 o 
 -11   0  12       51.13       55.26     26.56 o 
 -10   0  12       23.87      -17.77     30.13 o 
  -9   0  12       27.02        8.95     23.15 o 
  -8   0  12      337.12      310.85     28.15 o 
  -7   0  12       15.33       13.23     17.96 o 
  -6   0  12       81.97       94.68     23.43 o 
  -5   0  12     1359.47     1377.47     36.79 o 
  -4   0  12       46.48       40.98     23.32 o 
  -3   0  12       78.33       85.63     22.80 o 
  -2   0  12     1464.32     1497.28     36.26 o 
  -1   0  12      443.43      455.40     26.31 o 
   0   0  12      280.18      324.32     20.34 o 
   1   0  12        0.29       -2.18     17.89 o 
   2   0  12      212.03      183.74     20.09 o 
   3   0  12      280.82      271.15     28.71 o 
   4   0  12     1170.33     1043.58     36.38 o 
   5   0  12       66.27       10.69     39.34 o 
   6   0  12       12.39       12.11     39.79 o 
   7   0  12       20.13       91.59     44.20 o 
   8   0  12       42.58      150.96     47.53 o 
 -12   1  12        6.84      -43.22     48.11 o 
 -11   1  12        0.21      -26.78     30.44 o 
 -10   1  12       37.87       46.06     20.05 o 
  -9   1  12        1.46        0.69     18.28 o 
  -8   1  12       12.51       -2.15     17.80 o 
  -7   1  12       35.59       13.75     16.14 o 
  -6   1  12       24.54       30.48     13.98 o 
  -5   1  12      329.17      397.81     19.70 o 
  -4   1  12      118.95      151.08     16.93 o 
  -3   1  12       96.62       99.05     16.23 o 
  -2   1  12       64.55       64.12     15.99 o 
  -1   1  12      271.14      264.59     17.32 o 
   0   1  12      552.21      529.09     22.87 o 
   1   1  12        3.69        6.07     12.85 o 
   2   1  12      917.44      872.02     18.19 o 
   3   1  12     1218.98     1070.70     22.70 o 
   4   1  12       59.53       43.51     17.39 o 
   5   1  12       53.67       76.52     27.25 o 
   6   1  12       77.03       85.98     26.72 o 
   7   1  12        0.30       16.51     27.39 o 
   8   1  12        4.02       68.70     28.03 o 
 -12   2  12       10.42        3.72     20.56 o 
 -11   2  12       21.14       21.44     35.00 o 
 -10   2  12      272.72      292.83     20.71 o 
  -9   2  12       27.64       29.06     21.83 o 
  -8   2  12      163.55      222.04     22.50 o 
  -7   2  12      375.54      287.33     18.53 o 
  -6   2  12      460.26      393.66     19.42 o 
  -5   2  12       45.15       45.17     15.21 o 
  -4   2  12      347.75      377.29     18.97 o 
  -3   2  12       59.79       31.66     15.93 o 
  -2   2  12      945.73      995.03     26.03 o 
  -1   2  12      344.48      354.79     20.08 o 
   0   2  12      235.51      238.60     16.42 o 
   1   2  12      592.75      582.36     17.84 o 
   2   2  12      198.94      247.21     17.12 o 
   3   2  12     1894.43     1865.16     27.03 o 
   4   2  12       29.96       19.97     24.01 o 
   5   2  12       21.53        9.32     27.67 o 
   6   2  12       15.15       34.92     26.26 o 
   7   2  12       22.66       89.00     30.81 o 
   8   2  12       12.83       47.38     29.00 o 
 -12   3  12       11.61       14.20     29.13 o 
 -11   3  12       37.48       38.56     19.60 o 
 -10   3  12       35.51        3.46     22.02 o 
  -9   3  12      103.55       98.77     20.79 o 
  -8   3  12       25.60       52.43     24.45 o 
  -7   3  12      930.65      946.32     31.85 o 
  -6   3  12     1048.94     1043.32     24.56 o 
  -5   3  12      322.47      281.14     17.86 o 
  -4   3  12      480.66      488.29     21.05 o 
  -3   3  12        7.91       -4.16     21.73 o 
  -2   3  12       86.69      108.40     21.90 o 
  -1   3  12      329.63      323.11     23.12 o 
   0   3  12        8.83       15.83     16.31 o 
   1   3  12      101.45       92.48     19.81 o 
   2   3  12      696.78      545.74     29.61 o 
   3   3  12      849.89      833.69     27.72 o 
   4   3  12        1.16       -7.92     16.47 o 
   5   3  12       42.46       62.01     26.32 o 
   6   3  12        2.56       19.04     24.73 o 
   7   3  12       61.38       59.88     29.06 o 
   8   3  12        0.96       31.17     29.04 o 
 -11   4  12        8.46        1.04     25.21 o 
 -10   4  12        0.11       36.32     29.47 o 
  -9   4  12       26.14       36.13     22.65 o 
  -8   4  12       45.24       39.05     21.21 o 
  -7   4  12      603.85      652.75     38.18 o 
  -6   4  12      172.94      152.81     21.97 o 
  -5   4  12      567.64      602.78     23.82 o 
  -4   4  12      211.69      214.95     19.28 o 
  -3   4  12       68.90       84.14     16.90 o 
  -2   4  12     1501.48     1436.19     72.57 o 
  -1   4  12      470.59      459.34     26.90 o 
   0   4  12      738.31      781.76     36.60 o 
   1   4  12      579.10      580.70     34.15 o 
   2   4  12      942.08      951.03     28.28 o 
   3   4  12        1.03        2.16     20.66 o 
   4   4  12      396.10      394.92     24.31 o 
   5   4  12        4.35        0.13     19.29 o 
   6   4  12       72.82       93.76     28.34 o 
   7   4  12       15.94       19.81     53.82 o 
   8   4  12       59.64      100.43     33.56 o 
 -11   5  12       11.71       62.73     23.73 o 
 -10   5  12       77.72       79.00     22.25 o 
  -9   5  12       57.95       30.31     25.60 o 
  -8   5  12      115.82      102.22     20.27 o 
  -7   5  12       67.99       88.13     21.03 o 
  -6   5  12      317.42      284.88     23.50 o 
  -5   5  12      959.95      993.39     28.08 o 
  -4   5  12      386.07      389.84     21.98 o 
  -3   5  12        0.52       24.49     15.78 o 
  -2   5  12      316.77      329.73     16.61 o 
  -1   5  12      361.21      369.05     18.83 o 
   0   5  12      156.23      210.59     34.16 o 
   1   5  12      485.21      508.17     23.95 o 
   2   5  12      635.75      624.23     25.73 o 
   3   5  12      106.03      132.85     22.98 o 
   4   5  12        6.53       27.30     19.13 o 
   5   5  12      350.26      339.21     24.46 o 
   6   5  12       19.72       24.85     24.39 o 
   7   5  12       67.89      113.79     29.19 o 
 -11   6  12        6.96       98.97     56.97 o 
 -10   6  12        4.92        1.78     22.86 o 
  -9   6  12        0.02       -2.18     22.82 o 
  -8   6  12       51.77      100.57     21.87 o 
  -7   6  12        4.31       31.60     20.66 o 
  -6   6  12      433.20      432.79     24.11 o 
  -5   6  12       76.33       54.00     20.62 o 
  -4   6  12       25.18       48.12     19.67 o 
  -3   6  12     2533.81     2551.91     47.77 o 
  -2   6  12      279.04      224.42     23.87 o 
  -1   6  12        3.77      -13.37     19.50 o 
   0   6  12      217.20      238.80     54.57 o 
   1   6  12      643.11      636.13     31.98 o 
   2   6  12      432.64      414.45     26.55 o 
   3   6  12      236.04      180.99     20.85 o 
   4   6  12      385.60      413.64     23.94 o 
   5   6  12      239.89      218.81     23.80 o 
   6   6  12       23.83       14.26     31.24 o 
   7   6  12       35.33       79.36     29.33 o 
 -11   7  12       11.98      -11.29     50.69 o 
 -10   7  12       72.29       56.50     24.63 o 
  -9   7  12       30.43       33.53     21.68 o 
  -8   7  12      134.24      151.93     22.95 o 
  -7   7  12        0.27       -2.02     19.45 o 
  -6   7  12        4.10       26.35     20.71 o 
  -5   7  12      992.25      934.85     28.99 o 
  -4   7  12      494.27      456.42     24.46 o 
  -3   7  12      176.05      183.87     20.54 o 
  -2   7  12       36.16       30.92     22.57 o 
  -1   7  12       21.67       50.83     38.71 o 
   0   7  12        1.89       26.21     23.99 o 
   1   7  12       20.21       13.94     24.81 o 
   2   7  12      101.74      151.74     20.73 o 
   3   7  12       81.24       51.80     20.39 o 
   4   7  12        1.40       29.62     19.99 o 
   5   7  12        8.75       12.84     20.52 o 
   6   7  12        5.35       26.55     23.08 o 
   7   7  12        1.72       41.53     39.65 o 
 -10   8  12       66.68       97.93     34.12 o 
  -9   8  12        0.01      -16.47     21.94 o 
  -8   8  12      143.20      121.72     24.53 o 
  -7   8  12      148.53      165.26     26.67 o 
  -6   8  12      329.74      375.33     24.81 o 
  -5   8  12        2.80        2.30     18.96 o 
  -4   8  12       52.76       35.95     20.01 o 
  -3   8  12      596.81      604.88     29.42 o 
  -2   8  12      138.88       97.63     41.07 o 
  -1   8  12       15.79       14.83     36.94 o 
   0   8  12     1123.81     1232.06     52.17 o 
   1   8  12      486.00      505.20     31.49 o 
   2   8  12       46.85       65.25     24.03 o 
   3   8  12       80.39       64.68     19.55 o 
   4   8  12        0.92       23.65     25.44 o 
   5   8  12       47.55       20.64     26.48 o 
   6   8  12       40.92       82.64     26.38 o 
   7   8  12        1.29       99.55     46.43 o 
 -10   9  12       28.06      -10.09     31.01 o 
  -9   9  12       54.31      107.20     25.92 o 
  -8   9  12       62.22       79.52     23.75 o 
  -7   9  12       46.43       44.67     29.48 o 
  -6   9  12      131.40       89.40     22.09 o 
  -5   9  12      352.51      313.20     24.09 o 
  -4   9  12      896.60      882.35     28.07 o 
  -3   9  12      144.61      120.01     19.78 o 
  -2   9  12      100.44      118.96     41.18 o 
  -1   9  12       33.33       45.63     36.35 o 
   0   9  12      126.95      190.92     26.37 o 
   1   9  12      361.82      402.75     29.30 o 
   2   9  12        2.05       14.55     24.37 o 
   3   9  12      169.84      142.63     28.02 o 
   4   9  12       30.36       37.56     26.20 o 
   5   9  12        0.04        8.11     31.90 o 
   6   9  12       45.91       34.68     29.42 o 
 -10  10  12      100.51       49.86     54.73 o 
  -9  10  12      224.24      519.44     51.25 o 
  -8  10  12        1.30      -23.41     25.56 o 
  -7  10  12       55.20       54.89     26.93 o 
  -6  10  12      419.77      403.21     25.34 o 
  -5  10  12       23.70       28.60     20.48 o 
  -4  10  12        0.70      -14.23     19.47 o 
  -3  10  12       16.52       25.18     27.62 o 
  -2  10  12      124.59      105.42     40.80 o 
  -1  10  12       24.01       86.32     41.17 o 
   0  10  12       14.94       32.95     37.42 o 
   1  10  12        0.03       13.88     40.54 o 
   2  10  12      112.53      136.20     26.21 o 
   3  10  12       32.71       13.41     51.65 o 
   4  10  12       52.23       23.59     25.62 o 
   5  10  12        0.23        6.77     28.73 o 
   6  10  12        7.10      -43.02     43.02 o 
  -9  11  12      113.83      228.31     58.08 o 
  -8  11  12        0.24      -26.08     26.61 o 
  -7  11  12      205.88      269.10     31.11 o 
  -6  11  12       12.98        0.37     29.23 o 
  -5  11  12       32.20        1.42     23.17 o 
  -4  11  12       30.33       19.35     19.64 o 
  -3  11  12       41.37       13.49     26.73 o 
  -2  11  12      529.16      561.66     51.26 o 
  -1  11  12       46.54       53.29     41.86 o 
   0  11  12        6.11       -1.28     43.04 o 
   1  11  12        1.88       12.04     36.67 o 
   2  11  12      110.81      104.94     45.03 o 
   3  11  12       70.14      148.94     46.02 o 
   4  11  12       55.78       48.79     46.13 o 
   5  11  12       18.52        6.26     43.36 o 
  -8  12  12        7.55        7.64     52.95 o 
  -7  12  12       13.32      -12.57     30.98 o 
  -6  12  12       71.10       89.14     31.00 o 
  -5  12  12       32.90       14.84     20.39 o 
  -4  12  12      148.78      146.75     33.61 o 
  -3  12  12       14.16       40.06     29.81 o 
  -2  12  12        0.43       42.16     37.55 o 
  -1  12  12      180.41      154.15     39.26 o 
   0  12  12       26.79       19.74     41.10 o 
   1  12  12      375.98      340.56     46.17 o 
   2  12  12        0.96       16.55     42.08 o 
   3  12  12        2.35       19.22     48.53 o 
   4  12  12        8.99      -46.55     46.55 o 
  -8  13  12       26.55      148.38     57.29 o 
  -7  13  12        1.60      -27.62     52.82 o 
  -6  13  12       48.49      100.79     52.50 o 
  -5  13  12        1.40      -11.47     31.72 o 
  -4  13  12        9.49       24.41     29.50 o 
  -3  13  12       18.42       34.30     40.51 o 
  -2  13  12       35.56        6.83     37.63 o 
  -1  13  12      202.18      202.48     49.66 o 
   0  13  12       56.80       65.96     42.39 o 
   1  13  12      293.98      202.97     43.74 o 
   2  13  12      181.29      139.50     41.77 o 
   3  13  12        0.85      -27.18     38.52 o 
   4  13  12       17.48        6.21     39.10 o 
  -6  14  12       43.15       72.02     34.12 o 
  -5  14  12       26.67       16.30     30.91 o 
  -4  14  12        0.92       86.93     44.76 o 
  -3  14  12        7.10       45.83     31.72 o 
  -2  14  12       10.63        0.52     45.34 o 
  -1  14  12        0.00       33.66     39.97 o 
   0  14  12        0.29      -14.39     48.98 o 
   1  14  12       82.18       91.94     45.60 o 
   2  14  12        0.01       59.78     47.35 o 
   3  14  12        4.75      -11.56     49.37 o 
  -5  15  12        0.13       22.29     58.22 o 
  -4  15  12        0.41       16.26     39.34 o 
  -3  15  12        2.15      -30.26     30.26 o 
  -2  15  12       18.48       45.54     49.01 o 
  -1  15  12       69.97       74.76     48.52 o 
   0  15  12       22.25       -5.25     46.66 o 
   1  15  12        1.50        6.46     45.88 o 
  -3  16  12        4.78       14.44     33.59 o 
  -2  16  12       60.42       45.43     42.44 o 
  -1  16  12      111.44      117.24     44.88 o 
 -12   1  13        6.54      -11.91     23.76 o 
 -11   1  13        0.41      -21.79     24.08 o 
 -10   1  13        2.41        3.04     21.66 o 
  -9   1  13        6.85       15.34     19.11 o 
  -8   1  13       16.18        5.22     26.18 o 
  -7   1  13        8.12       -3.91     19.11 o 
  -6   1  13        0.10        7.23     17.25 o 
  -5   1  13        9.67        5.91     17.43 o 
  -4   1  13      391.35      395.39     20.64 o 
  -3   1  13     1286.12     1290.46     26.63 o 
  -2   1  13       23.75       26.58     16.61 o 
  -1   1  13        0.74       -6.31     15.60 o 
   0   1  13      238.01      255.98     16.30 o 
   1   1  13       35.45       29.15     13.99 o 
   2   1  13      500.18      461.91     19.41 o 
   3   1  13       72.69       83.31     17.43 o 
   4   1  13        3.55       -2.78     16.34 o 
   5   1  13      175.27      182.66     29.05 o 
   6   1  13       13.54        2.01     27.58 o 
   7   1  13       43.77       65.02     27.77 o 
 -11   2  13        0.17       29.18     23.34 o 
 -10   2  13      141.74      125.69     23.30 o 
  -9   2  13       22.16       46.45     27.18 o 
  -8   2  13      320.49      304.99     23.87 o 
  -7   2  13        6.58       17.69     20.02 o 
  -6   2  13        5.18        4.52     20.56 o 
  -5   2  13      555.45      594.75     26.30 o 
  -4   2  13      507.39      474.82     21.23 o 
  -3   2  13      109.58      110.33     17.92 o 
  -2   2  13      377.20      369.18     19.37 o 
  -1   2  13       11.23       30.80     16.11 o 
   0   2  13       39.59       46.21     14.90 o 
   1   2  13      272.04      329.22     16.04 o 
   2   2  13      328.88      306.33     17.96 o 
   3   2  13       36.65       55.09     15.83 o 
   4   2  13       28.25       31.09     19.77 o 
   5   2  13        9.77        8.47     25.85 o 
   6   2  13        1.41       -6.00     26.06 o 
   7   2  13       26.26       35.52     28.21 o 
 -11   3  13        0.14       -8.05     20.84 o 
 -10   3  13       42.69       32.45     21.98 o 
  -9   3  13        2.88       14.01     19.56 o 
  -8   3  13      104.54       94.39     21.33 o 
  -7   3  13      201.29      219.84     18.27 o 
  -6   3  13      154.46      193.47     23.11 o 
  -5   3  13       89.50       80.17     21.09 o 
  -4   3  13       30.67       53.70     24.57 o 
  -3   3  13       49.05       57.97     22.39 o 
  -2   3  13     1029.26     1041.63     33.03 o 
  -1   3  13      282.76      294.50     41.00 o 
   0   3  13      564.84      611.62     24.75 o 
   1   3  13       23.88       53.82     27.51 o 
   2   3  13      370.51      431.71     25.41 o 
   3   3  13      112.66       98.40     17.41 o 
   4   3  13        2.08      -16.75     17.06 o 
   5   3  13       26.19        7.96     25.80 o 
   6   3  13        6.43       -1.94     27.14 o 
   7   3  13      191.67      225.53     46.50 o 
 -11   4  13      102.71       40.54     33.97 o 
 -10   4  13        0.01       12.06     21.11 o 
  -9   4  13       51.23       46.50     22.91 o 
  -8   4  13      168.33      148.98     22.92 o 
  -7   4  13      120.07      176.74     34.46 o 
  -6   4  13      344.27      370.35     20.55 o 
  -5   4  13       47.56       47.32     27.21 o 
  -4   4  13       39.67       41.83     24.30 o 
  -3   4  13      245.28      241.49     25.70 o 
  -2   4  13      659.54      680.91     30.42 o 
  -1   4  13      282.56      298.05     24.27 o 
   0   4  13        0.45       14.59     47.77 o 
   1   4  13        1.14      -11.81     20.33 o 
   2   4  13      350.71      348.08     23.37 o 
   3   4  13        9.60       22.99     19.54 o 
   4   4  13       14.06        3.02     20.41 o 
   5   4  13       31.19       11.86     27.35 o 
   6   4  13       11.74       -5.25     27.54 o 
   7   4  13      134.40      161.46     30.23 o 
 -11   5  13       34.12       44.23     23.42 o 
 -10   5  13       48.08       57.49     25.60 o 
  -9   5  13       18.66      -16.90     25.18 o 
  -8   5  13        0.09      -15.54     20.20 o 
  -7   5  13      913.91      880.70     29.54 o 
  -6   5  13     1348.12     1361.53     32.56 o 
  -5   5  13      257.55      321.30     22.77 o 
  -4   5  13      113.40      116.69     25.68 o 
  -3   5  13       33.73       40.16     23.18 o 
  -2   5  13      662.60      645.65     29.67 o 
  -1   5  13       19.27       12.36     20.12 o 
   0   5  13        8.71       39.41     25.19 o 
   1   5  13      343.81      344.57     27.88 o 
   2   5  13       27.44       36.86     19.81 o 
   3   5  13       72.57       35.99     19.66 o 
   4   5  13        6.14       -2.98     21.24 o 
   5   5  13        0.00      -10.37     19.87 o 
   6   5  13        4.55       -7.55     29.38 o 
   7   5  13      157.87      163.84     36.50 o 
 -11   6  13      144.20      149.76     40.97 o 
 -10   6  13       78.92       43.73     22.19 o 
  -9   6  13      372.76      374.23     27.94 o 
  -8   6  13       97.11       86.37     21.52 o 
  -7   6  13       88.46      105.81     22.51 o 
  -6   6  13       59.04       51.15     20.75 o 
  -5   6  13      579.06      609.55     26.17 o 
  -4   6  13       48.70       66.97     20.01 o 
  -3   6  13      418.46      433.01     22.40 o 
  -2   6  13       35.13       30.94     21.97 o 
  -1   6  13      742.47      637.67     45.89 o 
   0   6  13       17.47       37.93     25.41 o 
   1   6  13      256.13      310.26     28.31 o 
   2   6  13        4.16       32.08     19.80 o 
   3   6  13        0.12      -13.45     19.13 o 
   4   6  13       52.29       42.93     21.77 o 
   5   6  13        1.71       14.03     20.43 o 
   6   6  13        1.33      -14.31     25.82 o 
 -10   7  13       51.97      158.73     32.24 o 
  -9   7  13        7.98       20.38     22.19 o 
  -8   7  13        3.61       24.09     28.46 o 
  -7   7  13      391.68      320.19     24.59 o 
  -6   7  13        1.86        1.62     19.09 o 
  -5   7  13       84.60       34.25     19.70 o 
  -4   7  13      560.93      571.27     25.16 o 
  -3   7  13        3.82       16.18     18.76 o 
  -2   7  13        2.40        2.15     28.30 o 
  -1   7  13      105.71       81.29     38.64 o 
   0   7  13      973.38     1043.51     89.92 o 
   1   7  13       90.63       89.20     26.23 o 
   2   7  13       14.63       17.05     30.16 o 
   3   7  13      228.58      201.55     31.81 o 
   4   7  13        4.33        7.65     19.99 o 
   5   7  13       97.43      136.01     26.77 o 
   6   7  13       29.46      123.50     98.76 o 
 -10   8  13        0.10        5.69     20.96 o 
  -9   8  13        9.15        8.30     22.19 o 
  -8   8  13        4.38       24.01     22.74 o 
  -7   8  13       88.74       94.75     22.91 o 
  -6   8  13      118.39      134.96     22.46 o 
  -5   8  13      720.41      635.90     26.88 o 
  -4   8  13      266.68      234.69     21.66 o 
  -3   8  13      184.09      169.47     21.39 o 
  -2   8  13       62.81       61.58     40.04 o 
  -1   8  13       10.26       -9.60     39.72 o 
   0   8  13        3.22       17.09     24.02 o 
   1   8  13      230.04      206.55     27.64 o 
   2   8  13       36.12       70.64     26.95 o 
   3   8  13       39.83       56.06     30.41 o 
   4   8  13       58.64       43.99     26.86 o 
   5   8  13       29.65       31.09     26.95 o 
   6   8  13       55.00       87.60     31.33 o 
 -10   9  13        0.28       -0.16     32.51 o 
  -9   9  13        7.70       33.75     29.54 o 
  -8   9  13       17.30       25.13     20.98 o 
  -7   9  13       20.05       22.79     20.86 o 
  -6   9  13       88.20       99.52     22.47 o 
  -5   9  13      797.86      902.72     39.72 o 
  -4   9  13      100.97       66.46     19.81 o 
  -3   9  13      251.63      255.22     34.00 o 
  -2   9  13      115.88      105.49     41.76 o 
  -1   9  13      834.22      723.16     49.30 o 
   0   9  13      179.75      167.65     26.12 o 
   1   9  13       24.98        3.64     23.89 o 
   2   9  13      262.61      266.29     28.66 o 
   3   9  13       77.77       62.45     26.66 o 
   4   9  13       14.36      -18.34     37.59 o 
   5   9  13        3.56      -12.98     28.49 o 
  -9  10  13        1.87       96.93     27.89 o 
  -8  10  13        0.23      -23.69     23.69 o 
  -7  10  13       25.56       42.16     36.75 o 
  -6  10  13       14.17       49.00     25.60 o 
  -5  10  13      223.50      235.25     24.75 o 
  -4  10  13      122.76      125.45     22.30 o 
  -3  10  13        5.53       21.02     29.63 o 
  -2  10  13       67.19       56.95     42.48 o 
  -1  10  13      207.06      236.90     45.60 o 
   0  10  13        0.43       -2.81     35.20 o 
   1  10  13      301.70      248.77     49.48 o 
   2  10  13       12.64        8.60     23.37 o 
   3  10  13       31.22       70.02     26.77 o 
   4  10  13       15.41      -28.34     81.74 o 
   5  10  13        4.49      -22.05     27.46 o 
  -9  11  13        8.89       60.92     64.94 o 
  -8  11  13       42.71        4.80     22.80 o 
  -7  11  13      154.84      161.47     30.73 o 
  -6  11  13       75.81       51.20     22.76 o 
  -5  11  13       66.75       58.66     25.08 o 
  -4  11  13       86.54       76.08     29.17 o 
  -3  11  13      217.07      195.08     30.50 o 
  -2  11  13      134.78      155.12     43.41 o 
  -1  11  13       87.61       67.09     40.52 o 
   0  11  13      100.45       88.36     44.09 o 
   1  11  13        1.42        7.45     45.43 o 
   2  11  13        9.79        1.58     40.87 o 
   3  11  13        2.08       34.64     46.00 o 
   4  11  13        6.56       -9.76     42.98 o 
  -8  12  13       53.57       61.14     33.30 o 
  -7  12  13        1.33       26.97     22.74 o 
  -6  12  13        2.04      -23.94     23.94 o 
  -5  12  13        0.01        4.71     28.96 o 
  -4  12  13      162.07      179.80     29.63 o 
  -3  12  13       67.16      124.99     32.76 o 
  -2  12  13       73.84      127.44     41.36 o 
  -1  12  13       62.03       55.11     44.53 o 
   0  12  13       90.26       96.00     49.34 o 
   1  12  13       37.39       21.36     45.29 o 
   2  12  13      189.78      116.25     47.66 o 
   3  12  13       93.03      106.61     43.97 o 
   4  12  13       14.17      -26.88     41.82 o 
  -7  13  13      103.06       74.76     25.18 o 
  -6  13  13        8.38       26.18     24.59 o 
  -5  13  13       29.35       14.31     29.95 o 
  -4  13  13      253.68      254.31     34.04 o 
  -3  13  13       95.32      124.11     33.48 o 
  -2  13  13       46.84       62.54     45.09 o 
  -1  13  13        8.16       39.48     40.07 o 
   0  13  13        3.29       25.02     47.00 o 
   1  13  13       46.81        4.12     49.98 o 
   2  13  13        3.37       -2.50     48.63 o 
   3  13  13        0.63      -18.14     50.03 o 
  -6  14  13       80.76      113.75     66.19 o 
  -5  14  13       97.92      119.70     50.46 o 
  -4  14  13        8.46       44.90     31.78 o 
  -3  14  13        3.81       16.98     30.04 o 
  -2  14  13        0.12       -2.91     40.88 o 
  -1  14  13        4.99        0.42     49.97 o 
   0  14  13       12.04      -11.13     40.21 o 
   1  14  13        2.30      -45.68     51.73 o 
   2  14  13       22.39       56.19     52.15 o 
  -4  15  13      195.06      221.80     46.62 o 
  -3  15  13       16.83       11.81     32.86 o 
  -2  15  13       14.39       19.50     49.73 o 
  -1  15  13       30.58       -5.19     41.65 o 
   0  15  13       44.02        4.29     45.75 o 
 -11   0  14       32.08       -0.28     43.76 o 
 -10   0  14       51.77       18.47     40.02 o 
  -9   0  14      101.72       80.67     39.06 o 
  -8   0  14        0.67        0.91     39.32 o 
  -7   0  14      436.08      391.26     30.53 o 
  -6   0  14        1.43        5.44     26.08 o 
  -5   0  14      165.56      202.74     28.63 o 
  -4   0  14       60.46       20.87     26.72 o 
  -3   0  14      437.78      436.90     30.67 o 
  -2   0  14      416.34      448.67     29.50 o 
  -1   0  14       87.68      101.47     25.03 o 
   0   0  14       10.33        6.98     23.23 o 
   1   0  14      261.77      270.03     30.69 o 
   2   0  14      813.35      858.88     48.88 o 
   3   0  14      324.67      376.29     36.31 o 
   4   0  14        0.52      -19.10     25.45 o 
   5   0  14        1.57      -15.14     35.93 o 
   6   0  14        4.09       15.14     38.13 o 
   7   0  14       14.85       26.45     36.41 o 
 -11   1  14        0.91      -28.34     28.34 o 
 -10   1  14        0.05       17.67     26.73 o 
  -9   1  14      179.81      107.18     35.22 o 
  -8   1  14       57.96       35.70     27.04 o 
  -7   1  14      578.32      593.74     27.14 o 
  -6   1  14      250.44      251.29     20.01 o 
  -5   1  14       24.97       28.12     19.15 o 
  -4   1  14      197.31      213.45     20.42 o 
  -3   1  14      265.80      248.31     20.15 o 
  -2   1  14       11.19        7.11     17.54 o 
  -1   1  14      109.54      100.55     17.71 o 
   0   1  14      416.42      345.04     19.79 o 
   1   1  14      236.09      239.35     15.39 o 
   2   1  14      125.35      149.85     16.61 o 
   3   1  14       61.37       70.15     18.45 o 
   4   1  14       12.37        7.48     17.58 o 
   5   1  14        0.61      -21.30     28.32 o 
   6   1  14       47.44       59.10     29.26 o 
   7   1  14       34.79       54.84     31.70 o 
 -11   2  14       55.87       65.31     34.31 o 
 -10   2  14       15.32       33.07     25.72 o 
  -9   2  14       42.49       74.80     25.82 o 
  -8   2  14      126.65      136.58     41.88 o 
  -7   2  14       29.08       14.33     19.40 o 
  -6   2  14      253.97      294.58     24.00 o 
  -5   2  14      357.80      316.67     24.39 o 
  -4   2  14     1200.75     1245.59     33.58 o 
  -3   2  14        2.27        1.92     18.03 o 
  -2   2  14       45.35       55.85     18.29 o 
  -1   2  14      411.29      430.91     21.22 o 
   0   2  14       35.28       46.19     15.39 o 
   1   2  14      114.38       99.20     16.68 o 
   2   2  14      176.05      169.15     16.21 o 
   3   2  14      129.01      148.61     19.40 o 
   4   2  14       20.92       15.93     22.45 o 
   5   2  14       30.36       25.86     26.69 o 
   6   2  14        5.10        9.41     29.88 o 
 -11   3  14       35.86      105.78     24.76 o 
 -10   3  14        2.03       42.86     27.39 o 
  -9   3  14      214.17      233.00     29.68 o 
  -8   3  14       30.29       12.89     27.73 o 
  -7   3  14       52.83       59.29     20.45 o 
  -6   3  14       73.93       58.02     20.99 o 
  -5   3  14        2.37       10.14     21.43 o 
  -4   3  14       15.19       23.35     20.97 o 
  -3   3  14        7.63      -14.13     20.71 o 
  -2   3  14      109.64      133.50     23.78 o 
  -1   3  14      496.85      536.08     28.93 o 
   0   3  14      812.12      790.85     73.13 o 
   1   3  14        3.14        9.26     17.18 o 
   2   3  14       14.81        9.88     17.54 o 
   3   3  14        4.14       15.46     17.91 o 
   4   3  14       73.40       96.44     23.06 o 
   5   3  14       93.90       59.88     28.48 o 
   6   3  14      129.93      194.80     96.36 o 
 -11   4  14        0.46       18.07     27.10 o 
 -10   4  14        4.05       11.35     21.39 o 
  -9   4  14        5.13       19.13     21.21 o 
  -8   4  14      101.79       86.05     27.33 o 
  -7   4  14       11.52       19.47     20.10 o 
  -6   4  14        1.59        1.21     19.31 o 
  -5   4  14      285.21      280.73     28.62 o 
  -4   4  14      227.04      221.90     28.01 o 
  -3   4  14       45.25       56.65     25.11 o 
  -2   4  14       20.91       18.95     30.61 o 
  -1   4  14       49.79       66.65     21.90 o 
   0   4  14      127.49      130.46     27.74 o 
   1   4  14       59.99       80.74     25.06 o 
   2   4  14      119.95      129.51     21.78 o 
   3   4  14      143.01      183.59     22.80 o 
   4   4  14       72.20       57.01     17.82 o 
   5   4  14        0.35       16.18     25.73 o 
   6   4  14       41.87       14.04     29.96 o 
 -11   5  14        5.31       11.10     23.85 o 
 -10   5  14        1.64       18.25     21.36 o 
  -9   5  14        2.26      -22.38     22.38 o 
  -8   5  14       75.60       89.67     22.94 o 
  -7   5  14      198.30      218.80     23.39 o 
  -6   5  14        0.66       10.26     26.11 o 
  -5   5  14        4.62       -0.20     26.52 o 
  -4   5  14        1.25        5.71     24.14 o 
  -3   5  14     1037.36     1059.09     35.76 o 
  -2   5  14       73.47       72.76     23.45 o 
  -1   5  14       13.06       -4.40     34.31 o 
   0   5  14       67.93       87.82     26.42 o 
   1   5  14      265.22      322.78     28.72 o 
   2   5  14        3.85       46.64     20.86 o 
   3   5  14       11.71       14.94     20.88 o 
   4   5  14       21.23        1.22     21.45 o 
   5   5  14       34.31       61.64     50.62 o 
   6   5  14       16.68       40.09     27.90 o 
 -10   6  14       34.04       40.32     28.33 o 
  -9   6  14        5.32       22.10     23.28 o 
  -8   6  14       70.97       61.93     23.38 o 
  -7   6  14       30.50       69.31     31.32 o 
  -6   6  14       58.38       24.22     26.91 o 
  -5   6  14      195.23      218.62     27.01 o 
  -4   6  14     1081.79     1074.12     37.59 o 
  -3   6  14     1184.43     1135.18     86.49 o 
  -2   6  14       10.23       33.51     22.83 o 
  -1   6  14       16.80      -25.98     39.17 o 
   0   6  14      234.29      278.68     48.52 o 
   1   6  14        8.73       31.05     24.08 o 
   2   6  14       27.89       24.62     19.97 o 
   3   6  14        0.69        6.94     20.84 o 
   4   6  14      356.65      309.44     25.57 o 
   5   6  14      119.82      175.39     24.36 o 
   6   6  14       14.01       55.51     46.65 o 
 -10   7  14       33.63       57.72     30.78 o 
  -9   7  14       80.96       59.59     23.62 o 
  -8   7  14       50.20       47.52     22.01 o 
  -7   7  14      191.69      132.88     23.47 o 
  -6   7  14      114.30      136.80     22.32 o 
  -5   7  14       85.50       82.77     20.85 o 
  -4   7  14      121.61       84.78     24.20 o 
  -3   7  14      681.78      730.00     32.12 o 
  -2   7  14      213.25      214.84     43.11 o 
  -1   7  14        0.37       25.55     36.40 o 
   0   7  14      129.29      136.65     27.03 o 
   1   7  14       41.86       33.26     25.61 o 
   2   7  14        0.10       -1.18     25.94 o 
   3   7  14       38.86       62.43     20.08 o 
   4   7  14      122.69       78.53     23.10 o 
   5   7  14       39.38       44.41     20.07 o 
 -10   8  14        4.46      -28.97     38.50 o 
  -9   8  14       94.32       94.42     23.11 o 
  -8   8  14       52.18       89.17     24.76 o 
  -7   8  14        1.30       -4.09     30.40 o 
  -6   8  14        1.48       -6.43     21.54 o 
  -5   8  14      182.18      129.47     21.82 o 
  -4   8  14       24.78       21.79     19.70 o 
  -3   8  14        1.69       -9.59     35.80 o 
  -2   8  14       86.32       85.32     38.82 o 
  -1   8  14      246.57      208.26     44.24 o 
   0   8  14       36.46      122.18     41.18 o 
   1   8  14        1.12      -11.57     24.80 o 
   2   8  14       51.59       49.34     28.15 o 
   3   8  14       20.71       58.64     25.26 o 
   4   8  14        0.00      -18.03     26.68 o 
   5   8  14       73.93        1.22     28.91 o 
  -9   9  14        0.25       57.19     35.69 o 
  -8   9  14      102.32      109.79     24.23 o 
  -7   9  14        6.30       10.13     22.41 o 
  -6   9  14       16.95      -16.71     20.74 o 
  -5   9  14       10.07       23.93     27.50 o 
  -4   9  14       65.91       47.72     21.22 o 
  -3   9  14       22.17       39.81     27.18 o 
  -2   9  14       41.23       62.63     38.44 o 
  -1   9  14       58.10       72.77     39.92 o 
   0   9  14       94.85      166.05     44.43 o 
   1   9  14        3.35       18.46     25.51 o 
   2   9  14       38.09       59.32     24.60 o 
   3   9  14        2.81        5.06     31.72 o 
   4   9  14       34.07       55.41     30.81 o 
   5   9  14       67.52       28.30     27.34 o 
  -9  10  14        5.09        4.88     30.65 o 
  -8  10  14       10.94       -9.21     22.88 o 
  -7  10  14       50.59      122.88     23.58 o 
  -6  10  14        0.24       -5.58     24.49 o 
  -5  10  14      174.19      185.48     23.47 o 
  -4  10  14        0.36      -29.98     29.98 o 
  -3  10  14      139.46      197.78     31.86 o 
  -2  10  14      222.48      232.33     47.88 o 
  -1  10  14       19.52       84.63     45.86 o 
   0  10  14       32.59        6.09     36.11 o 
   1  10  14        0.17       21.73     44.22 o 
   2  10  14       48.78       53.96     25.52 o 
   3  10  14      138.12      190.50     38.11 o 
   4  10  14        0.49       10.73     27.03 o 
  -8  11  14       19.14      -12.42     23.50 o 
  -7  11  14       22.15       60.40     27.81 o 
  -6  11  14       57.42       70.06     35.64 o 
  -5  11  14      119.76      137.27     22.14 o 
  -4  11  14       28.64      -14.67     59.54 o 
  -3  11  14       43.22       37.95     37.60 o 
  -2  11  14      264.09      327.99     49.90 o 
  -1  11  14       55.94       42.34     38.28 o 
   0  11  14      172.36      118.99     40.13 o 
   1  11  14       62.61       69.35     46.89 o 
   2  11  14        5.10      -37.69     46.69 o 
   3  11  14        1.67       13.69     39.29 o 
  -7  12  14        0.99        0.24     27.11 o 
  -6  12  14       95.55       74.86     44.17 o 
  -5  12  14       30.61       23.65     31.25 o 
  -4  12  14       26.74       16.68     29.22 o 
  -3  12  14      130.28      203.17     35.29 o 
  -2  12  14      106.43      156.43     46.90 o 
  -1  12  14        2.89       -2.43     45.85 o 
   0  12  14       14.43       48.55     47.26 o 
   1  12  14       32.13       25.10     45.73 o 
   2  12  14       12.02       -5.29     49.14 o 
   3  12  14        5.06       93.97     52.84 o 
  -6  13  14        9.12      -10.81     33.55 o 
  -5  13  14       43.90       60.21     32.80 o 
  -4  13  14       49.69      115.22     47.86 o 
  -3  13  14      238.66      301.50     35.86 o 
  -2  13  14       49.27       80.76     47.03 o 
  -1  13  14       17.86        4.54     41.74 o 
   0  13  14       24.95       33.37     53.40 o 
   1  13  14      174.96      146.57     51.75 o 
  -5  14  14       76.99       85.96     34.82 o 
  -4  14  14      141.17      151.89     32.47 o 
  -3  14  14        1.31       49.90     33.24 o 
  -2  14  14       83.15      103.69     40.88 o 
  -1  14  14        4.08       49.18     50.47 o 
   0  14  14       14.63      -12.96     51.68 o 
 -11   1  15       12.56      -31.26     31.26 o 
 -10   1  15        0.79      -25.99     25.99 o 
  -9   1  15        3.63       12.08     26.50 o 
  -8   1  15       41.73       92.79     28.70 o 
  -7   1  15       20.16       43.40     21.87 o 
  -6   1  15       80.02       75.65     17.78 o 
  -5   1  15      448.10      448.59     21.86 o 
  -4   1  15       53.82       77.43     18.23 o 
  -3   1  15      664.46      689.06     24.35 o 
  -2   1  15      371.93      363.49     21.51 o 
  -1   1  15       61.70       63.51     17.83 o 
   0   1  15      271.16      286.72     18.92 o 
   1   1  15        4.81       12.17     16.05 o 
   2   1  15       45.28       33.94     19.00 o 
   3   1  15        2.21        6.79     17.73 o 
   4   1  15       25.22       24.59     22.20 o 
   5   1  15       52.63       31.26     27.65 o 
   6   1  15        3.06      -27.18     27.18 o 
 -11   2  15       14.50      -13.06     25.51 o 
 -10   2  15        6.89       -0.80     28.17 o 
  -9   2  15       55.94       63.42     31.63 o 
  -8   2  15       64.18       72.61     26.53 o 
  -7   2  15       94.30       82.87     21.32 o 
  -6   2  15      193.71      152.27     22.32 o 
  -5   2  15      624.84      649.07     27.86 o 
  -4   2  15       73.94       56.61     18.58 o 
  -3   2  15       41.70       44.47     18.08 o 
  -2   2  15      172.10      164.89     20.36 o 
  -1   2  15        0.91        5.18     16.48 o 
   0   2  15      363.95      340.79     19.76 o 
   1   2  15        2.92       20.09     15.92 o 
   2   2  15        2.90       10.26     15.32 o 
   3   2  15        2.01       22.15     20.64 o 
   4   2  15       49.17       98.11     30.33 o 
   5   2  15       67.62       34.14     43.23 o 
   6   2  15        1.01      -27.86     28.28 o 
 -11   3  15        7.42       24.77     40.24 o 
 -10   3  15       43.66       65.12     38.03 o 
  -9   3  15       31.00       60.53     27.65 o 
  -8   3  15      102.80       77.60     31.66 o 
  -7   3  15        0.51      -10.53     20.73 o 
  -6   3  15      154.72      186.67     23.15 o 
  -5   3  15     1868.17     1814.53     36.91 o 
  -4   3  15      278.87      277.66     35.95 o 
  -3   3  15      483.36      475.47     26.15 o 
  -2   3  15      217.53      253.91     23.04 o 
  -1   3  15       44.97       48.76     20.36 o 
   0   3  15      182.22      136.41     28.90 o 
   1   3  15      278.26      291.48     23.80 o 
   2   3  15      311.32      290.64     21.14 o 
   3   3  15        9.42       22.47     21.81 o 
   4   3  15        0.50       -1.35     21.92 o 
   5   3  15       50.57       31.19     27.13 o 
   6   3  15       68.15       66.98     27.46 o 
 -10   4  15       49.52       85.35     52.47 o 
  -9   4  15       24.63        3.35     25.04 o 
  -8   4  15       50.30       62.32     29.62 o 
  -7   4  15      657.55      701.17     28.09 o 
  -6   4  15        1.82       -1.71     21.91 o 
  -5   4  15      267.29      332.18     25.05 o 
  -4   4  15      419.39      379.04     28.68 o 
  -3   4  15      432.76      536.02     31.39 o 
  -2   4  15      394.59      360.44     26.88 o 
  -1   4  15       73.25       52.61     36.01 o 
   0   4  15      670.63      697.39     46.23 o 
   1   4  15      166.88      150.98     26.94 o 
   2   4  15       42.35       76.98     27.47 o 
   3   4  15       18.80       26.01     19.06 o 
   4   4  15       20.18       12.06     21.88 o 
   5   4  15      171.30      204.24     93.07 o 
 -10   5  15       23.27       10.27     31.16 o 
  -9   5  15       35.65       41.81     26.10 o 
  -8   5  15      211.54      213.48     30.09 o 
  -7   5  15       78.94       85.05     22.53 o 
  -6   5  15        4.31        7.55     19.75 o 
  -5   5  15        0.37        2.26     23.56 o 
  -4   5  15      177.31      155.33     26.76 o 
  -3   5  15        2.32        5.86     22.94 o 
  -2   5  15       17.75       17.56     22.65 o 
  -1   5  15      129.89       86.62     37.42 o 
   0   5  15      167.95      173.47     36.50 o 
   1   5  15      105.31      106.26     28.16 o 
   2   5  15      148.59      147.14     22.58 o 
   3   5  15       65.07       77.27     22.94 o 
   4   5  15       23.45       -1.51     23.38 o 
   5   5  15       19.90       25.54     26.06 o 
 -10   6  15       50.88       68.22     31.55 o 
  -9   6  15       20.11       21.62     46.86 o 
  -8   6  15       20.30       11.64     26.62 o 
  -7   6  15      313.52      271.88     31.76 o 
  -6   6  15       65.86       55.59     25.32 o 
  -5   6  15      219.07      223.00     29.13 o 
  -4   6  15      306.20      326.86     79.58 o 
  -3   6  15      185.05      215.40     25.21 o 
  -2   6  15        1.20        1.19     39.71 o 
  -1   6  15       42.44       24.13     37.86 o 
   0   6  15      178.78      142.50     40.77 o 
   1   6  15       81.53      128.77     28.40 o 
   2   6  15        6.99       10.76     25.04 o 
   3   6  15        3.47       18.72     21.94 o 
   4   6  15        0.55      -12.80     22.43 o 
   5   6  15        2.28       -8.54     27.00 o 
 -10   7  15       27.59        2.55     28.30 o 
  -9   7  15       16.05       12.58     30.25 o 
  -8   7  15      267.49      254.53     32.74 o 
  -7   7  15      813.59      876.13     39.22 o 
  -6   7  15      153.74      174.64     27.90 o 
  -5   7  15       26.62        9.00     26.49 o 
  -4   7  15       15.87      -16.59     22.43 o 
  -3   7  15       17.10        4.09     37.21 o 
  -2   7  15      740.92      721.35     49.94 o 
  -1   7  15       17.17       -7.34     38.74 o 
   0   7  15       33.56       60.40     42.62 o 
   1   7  15       23.27       35.95     26.78 o 
   2   7  15       40.23       25.29     27.02 o 
   3   7  15       42.69       53.44     20.56 o 
   4   7  15       33.63       74.51     21.35 o 
   5   7  15        6.41      -22.37     22.37 o 
  -9   8  15        8.12        9.90     26.65 o 
  -8   8  15       13.08       50.25     30.16 o 
  -7   8  15        7.77       33.33     28.14 o 
  -6   8  15      123.47      122.41     31.61 o 
  -5   8  15       43.86       37.40     27.10 o 
  -4   8  15        1.82        1.28     23.86 o 
  -3   8  15      188.11      182.20     46.12 o 
  -2   8  15        0.61       -6.04     41.09 o 
  -1   8  15       29.14       -4.74     36.18 o 
   0   8  15        8.54       38.58     43.57 o 
   1   8  15       18.80       18.86     48.37 o 
   2   8  15       41.13       35.69     32.24 o 
   3   8  15       83.10      119.90     39.62 o 
   4   8  15        4.82       37.60     30.59 o 
  -9   9  15      101.69      170.14     30.85 o 
  -8   9  15      209.64      234.85     25.66 o 
  -7   9  15       35.93       22.28     21.00 o 
  -6   9  15        4.23      -28.12     28.23 o 
  -5   9  15      178.30      165.92     28.04 o 
  -4   9  15        1.04      -10.66     40.16 o 
  -3   9  15       46.61        2.35     43.10 o 
  -2   9  15      174.91      158.65     45.05 o 
  -1   9  15       48.42       54.71     42.68 o 
   0   9  15       61.28       44.95     39.70 o 
   1   9  15        0.19       48.37     29.02 o 
   2   9  15       14.97        7.27     24.11 o 
   3   9  15       23.48       30.24     36.54 o 
   4   9  15        2.93       43.44     27.23 o 
  -8  10  15        5.93      -22.20     22.20 o 
  -7  10  15       20.13       48.83     23.14 o 
  -6  10  15       58.24       23.16     25.05 o 
  -5  10  15       83.29       89.02     40.86 o 
  -4  10  15        0.14      -41.19     43.06 o 
  -3  10  15      135.14      109.55     44.95 o 
  -2  10  15       11.50        5.80     39.25 o 
  -1  10  15      134.29      178.08     43.03 o 
   0  10  15       11.31       11.49     37.57 o 
   1  10  15        4.88       31.92     45.23 o 
   2  10  15      183.13      169.17     29.71 o 
   3  10  15        7.01       22.70     26.79 o 
  -7  11  15        0.83       59.84     27.31 o 
  -6  11  15        0.02      -20.92     20.92 o 
  -5  11  15       21.69       18.89     66.99 o 
  -4  11  15       92.19       31.84     46.34 o 
  -3  11  15        0.03      -12.11     40.01 o 
  -2  11  15        5.48       61.58     45.81 o 
  -1  11  15       41.42       95.27     43.39 o 
   0  11  15       10.69      -13.59     39.20 o 
   1  11  15       56.13       95.29     48.82 o 
   2  11  15        8.58      -38.11     49.03 o 
  -6  12  15       15.26      -39.68     39.68 o 
  -5  12  15       49.31       71.00     58.22 o 
  -4  12  15       11.87      -28.48     30.85 o 
  -3  12  15      109.72      115.42     48.99 o 
  -2  12  15       30.97       62.89     41.59 o 
  -1  12  15       74.35       81.33     47.76 o 
   0  12  15        0.01       -2.33     48.82 o 
   1  12  15       20.71       43.77     45.40 o 
  -5  13  15       24.06       62.73     48.15 o 
  -4  13  15       52.38       41.61     39.04 o 
  -3  13  15       52.19      139.94     36.04 o 
  -2  13  15        1.82       -1.93     47.25 o 
  -1  13  15       18.86       10.95     46.02 o 
   0  13  15        6.10       76.60     55.71 o 
 -10   0  16        0.24       -4.36     40.21 o 
  -9   0  16        1.81        5.57     34.95 o 
  -8   0  16        0.70       32.11     43.80 o 
  -7   0  16      824.89      853.03     37.61 o 
  -6   0  16      327.41      301.79     31.51 o 
  -5   0  16      101.78       48.82     28.35 o 
  -4   0  16      565.73      611.12     33.71 o 
  -3   0  16      868.49      811.22     35.01 o 
  -2   0  16      833.68      864.24     36.52 o 
  -1   0  16      395.85      299.38     29.38 o 
   0   0  16      187.11      191.98     44.97 o 
   1   0  16      546.61      560.65     33.47 o 
   2   0  16      265.44      218.07     54.99 o 
   3   0  16       11.70       -3.22     28.08 o 
   4   0  16       55.39       65.19     42.26 o 
   5   0  16        7.02       22.47     38.24 o 
 -10   1  16      109.93      142.98     31.93 o 
  -9   1  16        1.23       32.66     42.14 o 
  -8   1  16       21.64       48.13     26.66 o 
  -7   1  16        1.56      -10.69     21.40 o 
  -6   1  16      164.88      124.34     19.71 o 
  -5   1  16       38.80       23.44     18.68 o 
  -4   1  16      133.63      146.89     19.77 o 
  -3   1  16       37.44       43.95     18.96 o 
  -2   1  16        1.66        4.18     18.53 o 
  -1   1  16      229.05      261.71     20.33 o 
   0   1  16       45.23       45.86     17.76 o 
   1   1  16       99.43      134.19     18.38 o 
   2   1  16        8.91      -11.25     19.64 o 
   3   1  16       75.19       82.71     20.02 o 
   4   1  16        5.95       51.40     26.98 o 
   5   1  16        0.40       42.33     31.06 o 
 -10   2  16        0.42       20.04     60.48 o 
  -9   2  16       18.80       46.34     27.41 o 
  -8   2  16      123.82      141.43     30.77 o 
  -7   2  16      108.64       42.34     22.02 o 
  -6   2  16      209.94      161.89     22.96 o 
  -5   2  16       62.70       88.57     21.96 o 
  -4   2  16       19.08        5.81     18.50 o 
  -3   2  16        7.56       16.04     19.10 o 
  -2   2  16       94.17      100.07     18.15 o 
  -1   2  16      137.56      165.84     19.19 o 
   0   2  16       16.99        4.77     20.53 o 
   1   2  16      106.03      130.44     19.55 o 
   2   2  16       31.35       37.35     20.07 o 
   3   2  16        0.14       -3.58     21.38 o 
   4   2  16        2.32       21.42     21.76 o 
   5   2  16       82.96      125.44     31.24 o 
 -10   3  16      149.82      123.56     29.89 o 
  -9   3  16        2.03       -8.68     26.61 o 
  -8   3  16       20.06        0.98     29.22 o 
  -7   3  16      279.20      262.23     23.71 o 
  -6   3  16       70.41       75.14     24.16 o 
  -5   3  16       33.79       32.93     21.58 o 
  -4   3  16       17.92       35.02     20.94 o 
  -3   3  16      107.28      110.39     21.01 o 
  -2   3  16      199.75      186.20     22.79 o 
  -1   3  16        7.90       29.61     25.93 o 
   0   3  16       64.90       78.77     41.39 o 
   1   3  16       91.51      107.19     23.48 o 
   2   3  16       64.27       70.77     19.40 o 
   3   3  16       48.51       22.13     22.05 o 
   4   3  16      171.32      152.34     22.22 o 
   5   3  16        6.75       11.73     31.21 o 
 -10   4  16        0.27       -2.84     28.78 o 
  -9   4  16        0.26      -19.01     29.18 o 
  -8   4  16       20.58        2.83     29.13 o 
  -7   4  16        5.67       11.06     22.06 o 
  -6   4  16      119.71      114.69     24.02 o 
  -5   4  16      245.54      244.31     25.00 o 
  -4   4  16      185.41      207.46     23.38 o 
  -3   4  16       42.16       31.64     20.66 o 
  -2   4  16       32.37       64.77     22.56 o 
  -1   4  16      137.92      127.83     28.05 o 
   0   4  16       21.26       -5.98     27.07 o 
   1   4  16      287.95      357.59     29.15 o 
   2   4  16        3.25       19.14     18.40 o 
   3   4  16       66.30       63.65     20.73 o 
   4   4  16       20.93        2.54     23.11 o 
   5   4  16        0.90       13.06     30.50 o 
 -10   5  16       10.89       22.80     40.94 o 
  -9   5  16        1.71       30.87     32.27 o 
  -8   5  16       45.15       70.49     30.73 o 
  -7   5  16       27.22       41.41     21.42 o 
  -6   5  16      402.05      375.75     26.75 o 
  -5   5  16      321.21      232.52     30.08 o 
  -4   5  16        0.41       -8.23     23.97 o 
  -3   5  16      241.82      233.32     59.68 o 
  -2   5  16       13.50       11.40     36.85 o 
  -1   5  16      392.84      387.62     47.04 o 
   0   5  16        0.02       -4.77     34.54 o 
   1   5  16       10.90       71.72     33.80 o 
   2   5  16        3.69       -4.55     26.60 o 
   3   5  16       36.52       60.07     20.21 o 
   4   5  16       16.31        5.74     24.32 o 
  -9   6  16       90.23      159.17     31.18 o 
  -8   6  16        2.56      -18.40     28.67 o 
  -7   6  16       25.23       13.81     21.02 o 
  -6   6  16      107.23      124.98     29.41 o 
  -5   6  16       17.11       41.23     27.09 o 
  -4   6  16      375.43      346.47     28.83 o 
  -3   6  16       28.36       29.89     23.72 o 
  -2   6  16      210.04      227.60     44.36 o 
  -1   6  16       10.22       -4.53     35.29 o 
   0   6  16       63.52       30.34     34.24 o 
   1   6  16       34.67       72.17     27.28 o 
   2   6  16        0.60      -12.63     27.46 o 
   3   6  16       24.20       39.54     22.96 o 
   4   6  16       45.72       33.27     22.39 o 
  -9   7  16       19.93       29.71     32.38 o 
  -8   7  16       27.15       17.22     30.20 o 
  -7   7  16        8.51       19.13     27.02 o 
  -6   7  16        6.32       -9.11     28.86 o 
  -5   7  16       44.63       25.74     26.19 o 
  -4   7  16        4.22      -20.52     24.09 o 
  -3   7  16      221.10      147.99     45.55 o 
  -2   7  16      274.54      266.85     42.65 o 
  -1   7  16       24.19       36.60     42.16 o 
   0   7  16       77.67       97.96     38.38 o 
   1   7  16        1.45       24.68     25.66 o 
   2   7  16       44.95       38.17     26.57 o 
   3   7  16        3.01        1.21     27.94 o 
   4   7  16       38.88      108.54     23.45 o 
  -8   8  16        5.43       31.98     27.09 o 
  -7   8  16       74.89       77.49     40.81 o 
  -6   8  16        2.85      -27.00     27.00 o 
  -5   8  16       11.37       14.92     26.82 o 
  -4   8  16        3.84        9.08     43.29 o 
  -3   8  16      102.00      141.24     44.94 o 
  -2   8  16      104.80      107.29     43.99 o 
  -1   8  16      166.33       95.90     44.00 o 
   0   8  16       47.76       78.29     38.51 o 
   1   8  16       84.12      132.02     55.60 o 
   2   8  16        0.28       10.10     29.33 o 
   3   8  16        7.23        7.43     27.19 o 
  -8   9  16       12.41        4.50     29.67 o 
  -7   9  16        8.61       -2.91     27.61 o 
  -6   9  16      103.45       93.61     28.35 o 
  -5   9  16       67.57       63.13     28.67 o 
  -4   9  16        0.35      -12.96     45.24 o 
  -3   9  16      627.67      601.32     50.99 o 
  -2   9  16       37.15       25.74     38.97 o 
  -1   9  16      184.19      166.38     41.83 o 
   0   9  16        5.86       27.91     39.50 o 
   1   9  16       35.04       64.15     26.87 o 
   2   9  16       24.47       39.56     27.21 o 
   3   9  16        1.48      -23.09     27.22 o 
  -7  10  16        2.52        7.02     25.18 o 
  -6  10  16        3.36       15.77     29.31 o 
  -5  10  16        0.28      -25.69     43.41 o 
  -4  10  16      138.24      137.71     46.78 o 
  -3  10  16       47.42       40.17     45.80 o 
  -2  10  16       35.02       29.51     43.89 o 
  -1  10  16       21.92       39.63     42.09 o 
   0  10  16       83.75       63.37     44.41 o 
   1  10  16        6.48       10.56     46.26 o 
   2  10  16      134.13      163.30     32.82 o 
  -6  11  16        1.70      -43.04     50.86 o 
  -5  11  16        3.01      -36.96     36.96 o 
  -4  11  16       46.08       82.38     40.09 o 
  -3  11  16        6.46       -2.15     45.31 o 
  -2  11  16        4.03       34.82     46.84 o 
  -1  11  16        1.72       27.92     48.32 o 
   0  11  16       78.18       86.52     47.89 o 
   1  11  16       13.96       68.91     48.13 o 
  -5  12  16       72.34       76.74     41.77 o 
  -4  12  16        8.10      -18.23     45.45 o 
  -3  12  16        0.06       20.51     43.24 o 
  -2  12  16       13.22       48.76     42.69 o 
  -1  12  16       36.46       17.29     47.81 o 
   0  12  16        1.44       38.18     50.90 o 
 -10   1  17        0.01       15.88     30.82 o 
  -9   1  17      169.38      149.09     30.78 o 
  -8   1  17      370.30      347.36     35.70 o 
  -7   1  17       75.84       77.45     23.14 o 
  -6   1  17        1.28       -3.81     19.59 o 
  -5   1  17      403.75      424.81     28.15 o 
  -4   1  17        0.01       -6.09     19.72 o 
  -3   1  17       47.99       55.02     20.15 o 
  -2   1  17        2.90       15.94     17.75 o 
  -1   1  17      384.94      383.57     21.37 o 
   0   1  17       20.28        7.12     21.02 o 
   1   1  17        0.02        3.85     27.72 o 
   2   1  17       16.64       47.85     19.96 o 
   3   1  17       51.21       38.58     20.20 o 
   4   1  17       32.42       40.20     52.36 o 
 -10   2  17       20.10       57.03     40.71 o 
  -9   2  17       22.16        4.78     29.59 o 
  -8   2  17        1.02        1.91     26.79 o 
  -7   2  17        1.14      -15.65     22.36 o 
  -6   2  17      505.33      549.11     39.00 o 
  -5   2  17       18.55       21.52     21.20 o 
  -4   2  17       17.35        8.83     20.73 o 
  -3   2  17        0.10        0.28     18.39 o 
  -2   2  17       55.08       34.23     19.13 o 
  -1   2  17       54.71       49.10     22.88 o 
   0   2  17       13.29       21.15     23.98 o 
   1   2  17        3.78       13.91     19.41 o 
   2   2  17        0.44       62.49     26.75 o 
   3   2  17        3.41        3.69     21.22 o 
   4   2  17       53.49       62.13     31.44 o 
  -9   3  17      157.06      166.98     33.20 o 
  -8   3  17       13.68       10.48     28.03 o 
  -7   3  17        2.18       10.07     20.48 o 
  -6   3  17      451.47      437.40     28.48 o 
  -5   3  17        0.47       -4.08     21.60 o 
  -4   3  17      111.25      102.97     23.53 o 
  -3   3  17      174.01      179.93     23.58 o 
  -2   3  17        2.25      -10.13     20.79 o 
  -1   3  17      118.58      119.68     28.96 o 
   0   3  17       12.25        7.85     28.47 o 
   1   3  17       28.17       50.92     22.95 o 
   2   3  17        2.66       24.28     24.39 o 
   3   3  17        2.89       -4.01     21.94 o 
   4   3  17       35.26       21.00     28.80 o 
  -9   4  17        1.96        7.53     53.18 o 
  -8   4  17       95.42      154.39     29.48 o 
  -7   4  17        0.01        1.98     22.00 o 
  -6   4  17      175.37      143.37     25.75 o 
  -5   4  17        5.38       26.19     23.38 o 
  -4   4  17        1.51       -0.71     21.04 o 
  -3   4  17      173.57      165.46     22.83 o 
  -2   4  17      270.80      285.78     33.46 o 
  -1   4  17       10.28       13.03     33.44 o 
   0   4  17       10.90      -10.51     29.11 o 
   1   4  17        6.92       49.55     21.93 o 
   2   4  17       38.88       67.94     22.31 o 
   3   4  17       12.93       36.92     23.75 o 
   4   4  17        1.81      -11.07     28.27 o 
  -9   5  17        0.91      -23.71     51.95 o 
  -8   5  17       11.30       -0.92     25.90 o 
  -7   5  17       49.98       62.41     23.09 o 
  -6   5  17        0.00       24.71     25.50 o 
  -5   5  17       22.15       37.03     22.88 o 
  -4   5  17       16.26       42.09     22.60 o 
  -3   5  17      100.70      103.59     38.45 o 
  -2   5  17      186.76       68.55     36.50 o 
  -1   5  17      375.99      363.04     45.57 o 
   0   5  17      135.40       82.04     40.95 o 
   1   5  17      179.15      223.69     23.68 o 
   2   5  17        0.10       -7.53     22.88 o 
   3   5  17        0.43       18.98     19.91 o 
  -9   6  17        7.85       10.52     26.67 o 
  -8   6  17       16.00        7.59     26.40 o 
  -7   6  17        0.10       26.70     21.49 o 
  -6   6  17        0.79       24.93     22.79 o 
  -5   6  17      254.26      241.12     29.94 o 
  -4   6  17        0.27       18.67     26.25 o 
  -3   6  17       40.97       54.69     41.27 o 
  -2   6  17       24.11      -10.53     41.79 o 
  -1   6  17      152.85      139.14     39.04 o 
   0   6  17       10.42       35.97     39.80 o 
   1   6  17        0.70       26.45     27.07 o 
   2   6  17        0.00        4.60     27.18 o 
   3   6  17        3.18       -8.43     25.44 o 
  -8   7  17       20.45       43.91     28.78 o 
  -7   7  17        3.18       -7.04     21.89 o 
  -6   7  17        7.44      -26.11     28.23 o 
  -5   7  17       15.04       34.64     28.65 o 
  -4   7  17      217.97      219.92     41.13 o 
  -3   7  17       10.85      -11.68     43.54 o 
  -2   7  17        4.81      -41.34     41.34 o 
  -1   7  17        2.35       18.95     35.87 o 
   0   7  17      115.05      189.28     45.50 o 
   1   7  17        2.47       32.54     30.87 o 
   2   7  17        9.43       32.37     30.24 o 
   3   7  17        3.42      -31.35     31.35 o 
  -8   8  17       24.39       21.42     27.59 o 
  -7   8  17       11.00       -6.01     27.16 o 
  -6   8  17        0.07      -15.60     25.79 o 
  -5   8  17       26.74       40.54     26.28 o 
  -4   8  17        0.01      -47.28     47.28 o 
  -3   8  17       12.57      -18.59     43.31 o 
  -2   8  17       15.84       27.60     39.35 o 
  -1   8  17      127.81      108.80     44.57 o 
   0   8  17       41.32      100.99     45.88 o 
   1   8  17       72.37       60.17     40.14 o 
   2   8  17        0.02       28.10     27.06 o 
  -7   9  17        1.74        0.49     26.48 o 
  -6   9  17       19.65       -5.74     42.65 o 
  -5   9  17      130.08      117.07     46.06 o 
  -4   9  17       18.26      -13.24     46.21 o 
  -3   9  17       73.76      112.61     44.06 o 
  -2   9  17       47.93       36.92     45.75 o 
  -1   9  17       26.89       84.17     48.13 o 
   0   9  17        2.41       16.31     46.16 o 
   1   9  17       22.81       27.37     37.30 o 
  -6  10  17        1.74      -28.86     44.50 o 
  -5  10  17        0.12      -40.02     40.02 o 
  -4  10  17       18.73        4.41     38.87 o 
  -3  10  17       62.90       81.39     47.95 o 
  -2  10  17       25.71       23.91     44.34 o 
  -1  10  17       86.99      169.10     52.22 o 
   0  10  17        4.83      -20.52     46.69 o 
  -4  11  17      534.84      579.29     62.31 o 
  -3  11  17       56.54        8.97     47.29 o 
  -2  11  17        5.28       39.23     42.72 o 
  -1  11  17       16.64       44.60     47.43 o 
  -9   0  18       73.11      132.17     49.01 o 
  -8   0  18      446.33      456.68     49.22 o 
  -7   0  18      401.50      329.69     32.23 o 
  -6   0  18       35.06       20.68     25.15 o 
  -5   0  18       10.20        2.59     27.89 o 
  -4   0  18      108.84      116.95     27.10 o 
  -3   0  18      134.46      118.80     29.40 o 
  -2   0  18       31.45       33.68     26.73 o 
  -1   0  18       35.81        0.85     31.90 o 
   0   0  18        0.02       -0.39     35.78 o 
   1   0  18        0.34      -16.02     42.73 o 
   2   0  18       16.20       55.15     30.67 o 
   3   0  18       55.22       91.01     30.06 o 
  -9   1  18       40.97       44.68     30.85 o 
  -8   1  18        3.80       35.26     53.81 o 
  -7   1  18        8.12       21.53     22.55 o 
  -6   1  18       48.69       66.58     24.75 o 
  -5   1  18        0.23       -8.36     19.50 o 
  -4   1  18        3.50       -6.23     20.59 o 
  -3   1  18      139.81      142.39     20.99 o 
  -2   1  18       29.85       20.50     21.04 o 
  -1   1  18      103.77       75.37     19.46 o 
   0   1  18       30.92       25.28     26.93 o 
   1   1  18       46.27       36.31     27.95 o 
   2   1  18        8.47       14.67     19.78 o 
   3   1  18       43.43       54.04     25.15 o 
  -9   2  18       23.76       19.62     26.95 o 
  -8   2  18        0.43        2.11     27.67 o 
  -7   2  18        0.98       11.29     23.56 o 
  -6   2  18        1.59       -7.39     22.76 o 
  -5   2  18       49.16       56.29     22.39 o 
  -4   2  18        0.39       13.35     23.68 o 
  -3   2  18      134.37      164.55     23.48 o 
  -2   2  18       70.63       77.09     19.49 o 
  -1   2  18       12.25       18.29     23.73 o 
   0   2  18      242.37      215.10     25.25 o 
   1   2  18        2.00        2.00     41.01 o 
   2   2  18        0.46       32.38     62.07 o 
   3   2  18       64.99       71.63     24.98 o 
  -9   3  18       74.18       71.46     28.94 o 
  -8   3  18       65.29       96.03     32.07 o 
  -7   3  18        0.86       -0.25     23.87 o 
  -6   3  18       29.45       26.26     23.98 o 
  -5   3  18       36.12       14.38     24.17 o 
  -4   3  18       12.67       42.30     23.10 o 
  -3   3  18        3.76        7.72     22.48 o 
  -2   3  18      135.08      120.70     32.05 o 
  -1   3  18        0.52      -20.41     27.15 o 
   0   3  18        0.01       -8.45     26.21 o 
   1   3  18        0.75       11.03     26.67 o 
   2   3  18       12.14       70.57     30.12 o 
   3   3  18        0.97        9.92     22.96 o 
  -8   4  18       31.93       31.79     28.20 o 
  -7   4  18       39.48       24.49     23.76 o 
  -6   4  18       52.06       72.92     23.02 o 
  -5   4  18       33.96       32.00     23.44 o 
  -4   4  18       48.72       52.89     22.93 o 
  -3   4  18       83.96      117.65     24.56 o 
  -2   4  18      130.16      109.58     28.77 o 
  -1   4  18        4.47       -2.84     30.54 o 
   0   4  18        0.00       12.32     29.48 o 
   1   4  18        4.70       48.31     25.67 o 
   2   4  18      136.84      160.11     31.36 o 
  -8   5  18        2.21      -25.73     28.21 o 
  -7   5  18       11.76       -2.65     22.45 o 
  -6   5  18      108.31      132.92     25.92 o 
  -5   5  18       29.48       71.15     24.50 o 
  -4   5  18        0.63        4.93     23.19 o 
  -3   5  18      138.19      174.49     30.35 o 
  -2   5  18       19.34       25.08     30.73 o 
  -1   5  18       22.03       24.69     30.59 o 
   0   5  18       45.02       68.14     31.25 o 
   1   5  18       28.28      100.85     31.93 o 
   2   5  18       12.05       40.35     22.20 o 
  -8   6  18       58.68       57.22     28.71 o 
  -7   6  18       54.83      121.60     24.49 o 
  -6   6  18       43.04       59.28     28.96 o 
  -5   6  18       12.92       26.37     22.53 o 
  -4   6  18        0.64       38.49     42.60 o 
  -3   6  18       45.57       51.25     42.77 o 
  -2   6  18       45.79        1.86     44.72 o 
  -1   6  18        2.13       -2.91     39.43 o 
   0   6  18        1.44       20.76     43.49 o 
   1   6  18       55.54       75.37     42.51 o 
   2   6  18       14.47       23.14     30.02 o 
  -7   7  18        7.85       -0.88     24.08 o 
  -6   7  18        3.37       -2.00     25.00 o 
  -5   7  18        3.17       -0.94     25.36 o 
  -4   7  18       75.67      100.65     45.21 o 
  -3   7  18      113.65       15.37     41.69 o 
  -2   7  18       76.38       64.26     43.19 o 
  -1   7  18      117.66      123.07     39.13 o 
   0   7  18        0.02       35.05     44.64 o 
   1   7  18        0.00      -18.02     35.17 o 
  -6   8  18        4.50       17.45     28.09 o 
  -5   8  18      166.00      248.83     53.56 o 
  -4   8  18       54.89       15.23     47.90 o 
  -3   8  18       42.56        5.19     41.90 o 
  -2   8  18       21.67       -5.58     37.11 o 
  -1   8  18        1.49       23.19     37.48 o 
   0   8  18        3.81       15.68     42.46 o 
  -5   9  18      191.90      114.81     44.96 o 
  -4   9  18       49.27      -15.91     45.43 o 
  -3   9  18       21.96       46.22     48.89 o 
  -2   9  18       12.11        5.67     44.55 o 
  -1   9  18       20.65       82.49     38.78 o 
  -3  10  18       64.04       65.85     39.96 o 
  -8   1  19       41.99       14.32     24.64 o 
  -7   1  19       29.91       36.38     24.90 o 
  -6   1  19        5.70       32.71     23.29 o 
  -5   1  19        3.65        1.67     20.43 o 
  -4   1  19      166.24      145.65     21.52 o 
  -3   1  19        0.61       -0.79     21.60 o 
  -2   1  19      172.99      146.12     20.65 o 
  -1   1  19       82.96       57.00     22.97 o 
   0   1  19       47.56       32.13     34.93 o 
   1   1  19        3.40      -10.22     30.38 o 
   2   1  19        5.74       23.32     25.39 o 
  -8   2  19      111.93      123.86     30.76 o 
  -7   2  19        9.47       27.98     24.74 o 
  -6   2  19       54.87       32.43     22.70 o 
  -5   2  19        8.21        2.22     21.44 o 
  -4   2  19      149.90      192.00     25.07 o 
  -3   2  19      125.68       87.45     24.27 o 
  -2   2  19       26.53       25.68     28.87 o 
  -1   2  19       13.39        2.35     26.93 o 
   0   2  19       21.27       19.77     27.84 o 
   1   2  19       34.50       57.05     40.49 o 
   2   2  19        0.03       20.50     28.97 o 
  -8   3  19        7.66       18.89     31.35 o 
  -7   3  19       70.91       65.37     36.79 o 
  -6   3  19        5.40      -23.19     23.19 o 
  -5   3  19       99.64       90.63     24.94 o 
  -4   3  19      188.92      216.22     24.56 o 
  -3   3  19       16.94       -0.05     22.10 o 
  -2   3  19       72.46      103.54     30.58 o 
  -1   3  19        1.68       25.37     36.66 o 
   0   3  19       10.53       31.74     31.41 o 
   1   3  19       16.84       24.70     38.23 o 
  -7   4  19       25.10       32.78     25.09 o 
  -6   4  19       22.84       37.22     23.05 o 
  -5   4  19        0.84       10.17     22.90 o 
  -4   4  19        0.90       -1.19     21.06 o 
  -3   4  19        2.45       17.11     28.95 o 
  -2   4  19       18.54       36.96     33.70 o 
  -1   4  19       10.92        5.33     25.94 o 
   0   4  19        6.37        1.12     29.06 o 
   1   4  19        0.11       41.87     44.11 o 
  -7   5  19       31.43       39.88     26.25 o 
  -6   5  19        0.27       21.07     24.18 o 
  -5   5  19      171.46      181.38     26.17 o 
  -4   5  19       22.16       20.64     23.23 o 
  -3   5  19        2.44       37.22     33.29 o 
  -2   5  19       42.44       71.21     46.34 o 
  -1   5  19       14.70       43.73     35.82 o 
   0   5  19       12.08       24.49     31.00 o 
   1   5  19        0.31       63.27     33.45 o 
  -6   6  19       32.42       48.59     38.26 o 
  -5   6  19        2.10       23.14     23.76 o 
  -4   6  19        6.60       34.55     28.18 o 
  -3   6  19      147.47      112.44     34.29 o 
  -2   6  19        9.05       -5.33     36.73 o 
  -1   6  19       80.06       68.31     29.30 o 
   0   6  19       11.74       62.90     47.65 o 
  -5   7  19      134.71      145.56     39.11 o 
  -4   7  19       76.24       59.44     47.82 o 
  -3   7  19       10.46      -22.30     39.13 o 
  -2   7  19       18.88       20.60     44.51 o 
  -1   7  19       32.21       38.40     42.29 o 
  -4   8  19       91.51        0.31     46.24 o 
  -3   8  19        5.54      -19.18     43.17 o 
  -2   8  19        1.15        1.67     40.37 o 
  -7   0  20       25.41        5.65     39.51 o 
  -6   0  20        1.95        7.06     32.19 o 
  -5   0  20      164.11      115.14     33.42 o 
  -4   0  20      213.52      294.46     35.45 o 
  -3   0  20       80.23      132.00     34.14 o 
  -2   0  20       31.77       40.59     27.38 o 
  -1   0  20        6.52       13.38     46.64 o 
   0   0  20       91.94      173.30     52.53 o 
  -6   1  20        0.41       25.43     26.75 o 
  -5   1  20        0.91        6.32     24.37 o 
  -4   1  20       77.80       76.49     22.41 o 
  -3   1  20       26.18       23.75     25.76 o 
  -2   1  20        6.10       -7.91     22.54 o 
  -1   1  20        0.38      -27.56     29.54 o 
   0   1  20        0.10        2.43     33.58 o 
  -6   2  20        8.32      -16.70     24.91 o 
  -5   2  20       16.98       11.20     24.32 o 
  -4   2  20      357.18      324.72     29.17 o 
  -3   2  20       47.38       59.79     31.41 o 
  -2   2  20        0.39       -7.49     32.37 o 
  -1   2  20        0.49       -7.45     30.94 o 
   0   2  20        8.77      -45.41     45.41 o 
  -6   3  20        8.93       -6.96     24.15 o 
  -5   3  20      102.80      155.45     27.45 o 
  -4   3  20       10.99      -14.28     25.22 o 
  -3   3  20       65.22       58.14     32.26 o 
  -2   3  20        5.60       18.39     30.33 o 
  -1   3  20        7.17      -16.51     32.92 o 
  -6   4  20        4.57       20.14     24.53 o 
  -5   4  20        9.43       11.73     24.44 o 
  -4   4  20        1.19       18.35     23.21 o 
  -3   4  20       10.50       15.10     31.34 o 
  -2   4  20       65.34       44.72     29.42 o 
  -1   4  20        0.86       17.43     28.80 o 
  -5   5  20        7.51      -18.89     23.01 o 
  -4   5  20        8.70        3.15     29.64 o 
  -3   5  20        6.71       32.22     59.01 o 
  -2   5  20       29.71       31.94     45.39 o 
                                                 
